# Supplementary material for: Characterization of the Transcriptome and Gene Expression of Tetraploid Black Locust Cuttings in Response to Etiolation
Source: Genes (Basel). 2017 Nov 24;8(12):345. doi: 10.3390/genes8120345 (PMC5748663; doi:10.3390/genes8120345)
Supplement: Supplementary file 1 [file genes-08-00345-s001.zip]

Archive with 6 entries (5 files):
- genes-231221_supplementary_final/
- genes-231221_supplementary_final/genes-231221_final_supplementary.docx
- genes-231221_supplementary_final/genes-231221_final_supplementary.pdf
- genes-231221_supplementary_final/Table S4.xls
- genes-231221_supplementary_final/Table S5.xls
- genes-231221_supplementary_final/Table S6.xlsx
