# Supplementary material for: Characterization of the Transcriptome and Gene Expression of Tetraploid Black Locust Cuttings in Response to Etiolation
Source: Genes (Basel). 2017 Nov 24;8(12):345. doi: 10.3390/genes8120345 (PMC5748663; doi:10.3390/genes8120345)
Supplement: Supplementary file 1 [file genes-08-00345-s001.zip › genes-231221_supplementary_final/Table S4.xls]

GO_ID	GO_term	TYPE	diff_gene_in_this_GO	UP_GENE	DOWN_GENE	all_diff_gene_in_all_GO	all_gene_in_this_GO	all_gene_in_all_GO	gene_UP_list	gene_DOWN_list	Pvalue	FDR
GO:0008270	zinc ion binding	molecular_function	5	3	2	515	811	34024	Nonyellowing2_no_rRNA.1_(paired)_contig_4324,Nonyellowing2_no_rRNA.1_(paired)_contig_1758,Nonyellowing2_no_rRNA.1_(paired)_contig_9400,Nonyellowing2_no_rRNA.1_(paired)_contig_6296,Nonyellowing2_no_rRNA.1_(paired)_contig_34554,Nonyellowing2_no_rRNA.1_(paired)_contig_14744,Nonyellowing2_no_rRNA.1_(paired)_contig_3923,	Nonyellowing2_no_rRNA.1_(paired)_contig_12914,Nonyellowing2_no_rRNA.1_(paired)_contig_5106,First_Contig24,	0.00018773	0.001771945
GO:0010089	xylem development	biological_process	4	2	2	515	128	34024	Nonyellowing2_no_rRNA.1_(paired)_contig_3822,Nonyellowing2_no_rRNA.1_(paired)_contig_6062,Nonyellowing2_no_rRNA.1_(paired)_contig_6296,	Nonyellowing2_no_rRNA.1_(paired)_contig_10180,	0.118963581	0.180395594
GO:0010051	xylem and phloem pattern formation	biological_process	3	1	2	515	134	34024	Nonyellowing2_no_rRNA.1_(paired)_contig_10835,	Nonyellowing2_no_rRNA.1_(paired)_contig_436,Nonyellowing2_no_rRNA.1_(paired)_contig_20494,	6.35E-05	0.000782703
GO:0006833	water transport	biological_process	6	1	5	515	217	34024	Nonyellowing2_no_rRNA.1_(paired)_contig_12890,Nonyellowing2_no_rRNA.1_(paired)_contig_5511,Nonyellowing2_no_rRNA.1_(paired)_contig_21389,Nonyellowing2_no_rRNA.1_(paired)_contig_35932,Nonyellowing2_no_rRNA.1_(paired)_contig_3895,	Nonyellowing2_no_rRNA.1_(paired)_contig_13600,Nonyellowing2_no_rRNA.1_(paired)_contig_22524,First_Contig421,	0.020261059	0.046504912
GO:0015250	water channel activity	molecular_function	3	0	3	515	40	34024		Nonyellowing2_no_rRNA.1_(paired)_contig_14791,	0.005888569	0.019663994
GO:0006766	vitamin metabolic process	biological_process	4	3	1	515	83	34024	Nonyellowing2_no_rRNA.1_(paired)_contig_46684,Nonyellowing2_no_rRNA.1_(paired)_contig_32672,Nonyellowing2_no_rRNA.1_(paired)_contig_30614,Nonyellowing2_no_rRNA.1_(paired)_contig_60301,	-	0.000246942	0.002239426
GO:0010189	vitamin E biosynthetic process	biological_process	3	3	0	515	12	34024	Nonyellowing2_no_rRNA.1_(paired)_contig_5852,		0.000201397	0.00188174
GO:0010228	vegetative to reproductive phase transition of meristem	biological_process	3	1	2	515	474	34024	Nonyellowing2_no_rRNA.1_(paired)_contig_24893,Nonyellowing2_no_rRNA.1_(paired)_contig_5222,Nonyellowing2_no_rRNA.1_(paired)_contig_14931,	Nonyellowing2_no_rRNA.1_(paired)_contig_24893,Nonyellowing2_no_rRNA.1_(paired)_contig_5222	0.349843997	0.432627937
GO:0005773	vacuole	cellular_component	15	4	11	515	833	34024	Nonyellowing2_no_rRNA.1_(paired)_contig_7246,Nonyellowing2_no_rRNA.1_(paired)_contig_667,Nonyellowing2_no_rRNA.1_(paired)_contig_23633,Nonyellowing2_no_rRNA.1_(paired)_contig_27964,Nonyellowing2_no_rRNA.1_(paired)_contig_9400,Nonyellowing2_no_rRNA.1_(paired)_contig_5508,Nonyellowing2_no_rRNA.1_(paired)_contig_4273,Nonyellowing2_no_rRNA.1_(paired)_contig_6296,Nonyellowing2_no_rRNA.1_(paired)_conti…	Nonyellowing2_no_rRNA.1_(paired)_contig_7178,Nonyellowing2_no_rRNA.1_(paired)_contig_817,Nonyellowing2_no_rRNA.1_(paired)_contig_26677,Nonyellowing2_no_rRNA.1_(paired)_contig_7177,Nonyellowing2_no_rRNA.1_(paired)_contig_14468,Nonyellowing2_no_rRNA.1_(paired)_contig_13070,First_Contig136,Nonyellowing2_no_rRNA.1_(paired)_contig_33935,Nonyellowing2_no_rRNA.1_(paired)_contig_41663,First_Contig362,Non…	8.97E-14	5.93E-12
GO:0005774	vacuolar membrane	cellular_component	14	3	11	515	772	34024	Nonyellowing2_no_rRNA.1_(paired)_contig_3237,Nonyellowing2_no_rRNA.1_(paired)_contig_12304,Nonyellowing2_no_rRNA.1_(paired)_contig_23633,Nonyellowing2_no_rRNA.1_(paired)_contig_33294,Nonyellowing2_no_rRNA.1_(paired)_contig_1729,Nonyellowing2_no_rRNA.1_(paired)_contig_1758,Nonyellowing2_no_rRNA.1_(paired)_contig_9400,Nonyellowing2_no_rRNA.1_(paired)_contig_4273,Nonyellowing2_no_rRNA.1_(paired)_con…	Nonyellowing2_no_rRNA.1_(paired)_contig_68446,Nonyellowing2_no_rRNA.1_(paired)_contig_3532,Nonyellowing2_no_rRNA.1_(paired)_contig_31067,	8.26E-05	0.000966994
GO:0015204	urea transmembrane transporter activity	molecular_function	3	1	2	515	9	34024	Nonyellowing2_no_rRNA.1_(paired)_contig_24893	Nonyellowing2_no_rRNA.1_(paired)_contig_3169,Nonyellowing2_no_rRNA.1_(paired)_contig_54828,Nonyellowing2_no_rRNA.1_(paired)_contig_3170,	1.93E-05	0.00027494
GO:0006636	unsaturated fatty acid biosynthetic process	biological_process	6	5	1	515	142	34024	Nonyellowing2_no_rRNA.1_(paired)_contig_4473,	Nonyellowing2_no_rRNA.1_(paired)_contig_11687,Nonyellowing2_no_rRNA.1_(paired)_contig_10301,Nonyellowing2_no_rRNA.1_(paired)_contig_3910,Nonyellowing2_no_rRNA.1_(paired)_contig_3882,Nonyellowing2_no_rRNA.1_(paired)_contig_60621,Second_Contig10,Nonyellowing2_no_rRNA.1_(paired)_contig_4655,	0.063107448	0.108907443
GO:0004842	ubiquitin-protein transferase activity	molecular_function	4	1	3	515	349	34024	Nonyellowing2_no_rRNA.1_(paired)_contig_78841,Nonyellowing2_no_rRNA.1_(paired)_contig_36875,Nonyellowing2_no_rRNA.1_(paired)_contig_722,	Nonyellowing2_no_rRNA.1_(paired)_contig_80150,	0.121892664	0.183932649
GO:0006511	ubiquitin-dependent protein catabolic process	biological_process	4	1	3	515	324	34024	Nonyellowing2_no_rRNA.1_(paired)_contig_33294,Nonyellowing2_no_rRNA.1_(paired)_contig_3122,Nonyellowing2_no_rRNA.1_(paired)_contig_24492,Nonyellowing2_no_rRNA.1_(paired)_contig_5508,	Nonyellowing2_no_rRNA.1_(paired)_contig_12914,Nonyellowing2_no_rRNA.1_(paired)_contig_5106,First_Contig24,	0.000431653	0.00350245
GO:0031625	ubiquitin protein ligase binding	molecular_function	3	0	3	515	93	34024		First_Contig3256,Nonyellowing2_no_rRNA.1_(paired)_contig_11601,	0.485377348	0.564747229
GO:0006569	tryptophan catabolic process	biological_process	4	3	1	515	95	34024	Nonyellowing2_no_rRNA.1_(paired)_contig_4324,Nonyellowing2_no_rRNA.1_(paired)_contig_1758,Nonyellowing2_no_rRNA.1_(paired)_contig_9400,Nonyellowing2_no_rRNA.1_(paired)_contig_14744,	Nonyellowing2_no_rRNA.1_(paired)_contig_12914	2.46E-05	0.000344361
GO:0006810	transport	biological_process	4	0	4	515	300	34024		Nonyellowing2_no_rRNA.1_(paired)_contig_1723,Nonyellowing2_no_rRNA.1_(paired)_contig_7286,Nonyellowing2_no_rRNA.1_(paired)_contig_8151,Nonyellowing2_no_rRNA.1_(paired)_contig_2659,	0.444058408	0.525933454
GO:0006412	translation	biological_process	8	0	8	515	360	34024		First_Contig628,Nonyellowing2_no_rRNA.1_(paired)_contig_3910,Nonyellowing2_no_rRNA.1_(paired)_contig_3882,Nonyellowing2_no_rRNA.1_(paired)_contig_2753,Nonyellowing2_no_rRNA.1_(paired)_contig_31067,	0.03615741	0.069823808
GO:0005802	trans-Golgi network	cellular_component	6	1	5	515	428	34024	Nonyellowing2_no_rRNA.1_(paired)_contig_29372,Nonyellowing2_no_rRNA.1_(paired)_contig_4362,Nonyellowing2_no_rRNA.1_(paired)_contig_667,Nonyellowing2_no_rRNA.1_(paired)_contig_12890,Nonyellowing2_no_rRNA.1_(paired)_contig_6381,Nonyellowing2_no_rRNA.1_(paired)_contig_6226,Nonyellowing2_no_rRNA.1_(paired)_contig_828,Nonyellowing2_no_rRNA.1_(paired)_contig_3895,	First_Contig628,Nonyellowing2_no_rRNA.1_(paired)_contig_3910,Nonyellowing2_no_rRNA.1_(paired)_contig_3882,Nonyellowing2_no_rRNA.1_(paired)_contig_2753,Nonyellowing2_no_rRNA.1_(paired)_contig_31067,	3.89E-10	1.44E-08
GO:0016757	transferase activity, transferring glycosyl groups	molecular_function	4	3	1	515	693	34024	Nonyellowing2_no_rRNA.1_(paired)_contig_34557,Nonyellowing2_no_rRNA.1_(paired)_contig_3510,	Nonyellowing2_no_rRNA.1_(paired)_contig_13070,First_Contig421,	0.577714492	0.646174009
GO:0042793	transcription from plastid promoter	biological_process	4	4	0	515	101	34024	Nonyellowing2_no_rRNA.1_(paired)_contig_28120,		0.034582631	0.142173037
GO:0009407	toxin catabolic process	biological_process	4	2	2	515	282	34024	Nonyellowing2_no_rRNA.1_(paired)_contig_10016,Nonyellowing2_no_rRNA.1_(paired)_contig_17019,Nonyellowing2_no_rRNA.1_(paired)_contig_41600,	Nonyellowing2_no_rRNA.1_(paired)_contig_31067,	0.69969965	0.762334719
GO:0031977	thylakoid lumen	cellular_component	6	6	0	515	75	34024	Nonyellowing2_no_rRNA.1_(paired)_contig_1491,Nonyellowing2_no_rRNA.1_(paired)_contig_1661,Nonyellowing2_no_rRNA.1_(paired)_contig_431,Nonyellowing2_no_rRNA.1_(paired)_contig_18067,		0.046151524	0.08504016
GO:0009579	thylakoid	cellular_component	31	27	4	515	262	34024	Nonyellowing2_no_rRNA.1_(paired)_contig_3237,Nonyellowing2_no_rRNA.1_(paired)_contig_7246,Nonyellowing2_no_rRNA.1_(paired)_contig_12304,Nonyellowing2_no_rRNA.1_(paired)_contig_23633,Nonyellowing2_no_rRNA.1_(paired)_contig_33294,Nonyellowing2_no_rRNA.1_(paired)_contig_1729,Nonyellowing2_no_rRNA.1_(paired)_contig_1758,Nonyellowing2_no_rRNA.1_(paired)_contig_10854,Nonyellowing2_no_rRNA.1_(paired)_co…	Nonyellowing2_no_rRNA.1_(paired)_contig_3910,Nonyellowing2_no_rRNA.1_(paired)_contig_68446,Nonyellowing2_no_rRNA.1_(paired)_contig_34885,Nonyellowing2_no_rRNA.1_(paired)_contig_3882,Nonyellowing2_no_rRNA.1_(paired)_contig_13070,Nonyellowing2_no_rRNA.1_(paired)_contig_582,Nonyellowing2_no_rRNA.1_(paired)_contig_42123,First_Contig67,Nonyellowing2_no_rRNA.1_(paired)_contig_22524,Nonyellowing2_no_rRN…	1.96E-14	1.65E-12
GO:0009862	systemic acquired resistance, salicylic acid mediated signaling pathway	biological_process	16	13	3	515	453	34024	Nonyellowing2_no_rRNA.1_(paired)_contig_21951,Nonyellowing2_no_rRNA.1_(paired)_contig_2315,Nonyellowing2_no_rRNA.1_(paired)_contig_7246,Nonyellowing2_no_rRNA.1_(paired)_contig_667,Nonyellowing2_no_rRNA.1_(paired)_contig_23633,Nonyellowing2_no_rRNA.1_(paired)_contig_27964,Nonyellowing2_no_rRNA.1_(paired)_contig_39668,Nonyellowing2_no_rRNA.1_(paired)_contig_9400,Nonyellowing2_no_rRNA.1_(paired)_con…	Nonyellowing2_no_rRNA.1_(paired)_contig_582,Nonyellowing2_no_rRNA.1_(paired)_contig_3248,	4.50E-09	1.26E-07
GO:0009627	systemic acquired resistance	biological_process	4	1	3	515	519	34024	Nonyellowing2_no_rRNA.1_(paired)_contig_3822,Nonyellowing2_no_rRNA.1_(paired)_contig_6062,Nonyellowing2_no_rRNA.1_(paired)_contig_6296,	Nonyellowing2_no_rRNA.1_(paired)_contig_10180,	0.428036786	0.513533109
GO:0044272	sulfur compound biosynthetic process	biological_process	4	3	1	515	83	34024	Nonyellowing2_no_rRNA.1_(paired)_contig_13870,Nonyellowing2_no_rRNA.1_(paired)_contig_42817,Nonyellowing2_no_rRNA.1_(paired)_contig_838,Nonyellowing2_no_rRNA.1_(paired)_contig_5222,	First_Contig628	0.471149921	0.550965458
GO:0000096	sulfur amino acid metabolic process	biological_process	4	3	1	515	101	34024	Nonyellowing2_no_rRNA.1_(paired)_contig_34557,Nonyellowing2_no_rRNA.1_(paired)_contig_3510,	Nonyellowing2_no_rRNA.1_(paired)_contig_68446,Nonyellowing2_no_rRNA.1_(paired)_contig_3532,	0.002540236	0.011988359
GO:0005351	sugar:proton symporter activity	molecular_function	5	4	1	515	157	34024	Nonyellowing2_no_rRNA.1_(paired)_contig_23749,Nonyellowing2_no_rRNA.1_(paired)_contig_8207,Nonyellowing2_no_rRNA.1_(paired)_contig_8331,Nonyellowing2_no_rRNA.1_(paired)_contig_15238,Nonyellowing2_no_rRNA.1_(paired)_contig_20891,Nonyellowing2_no_rRNA.1_(paired)_contig_17590,	Nonyellowing2_no_rRNA.1_(paired)_contig_31067,	0.579876464	0.647808851
GO:0051119	sugar transmembrane transporter activity	molecular_function	3	2	1	515	20	34024	Nonyellowing2_no_rRNA.1_(paired)_contig_12914,Nonyellowing2_no_rRNA.1_(paired)_contig_5106,First_Contig24,	Nonyellowing2_no_rRNA.1_(paired)_contig_12914,Nonyellowing2_no_rRNA.1_(paired)_contig_5106,First_Contig24,	0.000583222	0.004350645
GO:0005198	structural molecule activity	molecular_function	3	2	1	515	62	34024	Nonyellowing2_no_rRNA.1_(paired)_contig_12914,Nonyellowing2_no_rRNA.1_(paired)_contig_5106,First_Contig24,	Nonyellowing2_no_rRNA.1_(paired)_contig_23152,First_Contig723,Nonyellowing2_no_rRNA.1_(paired)_contig_92695,	0.115400716	0.176439111
GO:0003735	structural constituent of ribosome	molecular_function	8	0	8	515	339	34024		Nonyellowing2_no_rRNA.1_(paired)_contig_1491,Nonyellowing2_no_rRNA.1_(paired)_contig_23633,Nonyellowing2_no_rRNA.1_(paired)_contig_1758,Nonyellowing2_no_rRNA.1_(paired)_contig_17870,Nonyellowing2_no_rRNA.1_(paired)_contig_24492,Nonyellowing2_no_rRNA.1_(paired)_contig_5508,Nonyellowing2_no_rRNA.1_(paired)_contig_5511,Nonyellowing2_no_rRNA.1_(paired)_contig_28467,Nonyellowing2_no_rRNA.1_(paired)_co…	1.92E-06	3.62E-05
GO:0010319	stromule	cellular_component	8	6	2	515	64	34024	Nonyellowing2_no_rRNA.1_(paired)_contig_7246,Nonyellowing2_no_rRNA.1_(paired)_contig_33294,Nonyellowing2_no_rRNA.1_(paired)_contig_838,Nonyellowing2_no_rRNA.1_(paired)_contig_4273,Nonyellowing2_no_rRNA.1_(paired)_contig_5511,Nonyellowing2_no_rRNA.1_(paired)_contig_28467,Nonyellowing2_no_rRNA.1_(paired)_contig_4294,Nonyellowing2_no_rRNA.1_(paired)_contig_34263,Nonyellowing2_no_rRNA.1_(paired)_cont…	Nonyellowing2_no_rRNA.1_(paired)_contig_582,Nonyellowing2_no_rRNA.1_(paired)_contig_3248,First_Contig671,	2.72E-10	1.09E-08
GO:0010103	stomatal complex morphogenesis	biological_process	8	5	3	515	229	34024	Nonyellowing2_no_rRNA.1_(paired)_contig_4362,Nonyellowing2_no_rRNA.1_(paired)_contig_13245,Nonyellowing2_no_rRNA.1_(paired)_contig_4324,Nonyellowing2_no_rRNA.1_(paired)_contig_40865,Nonyellowing2_no_rRNA.1_(paired)_contig_1758,Nonyellowing2_no_rRNA.1_(paired)_contig_8155,Nonyellowing2_no_rRNA.1_(paired)_contig_17233,Nonyellowing2_no_rRNA.1_(paired)_contig_29859,Nonyellowing2_no_rRNA.1_(paired)_co…	Nonyellowing2_no_rRNA.1_(paired)_contig_22524,	1.66E-06	3.20E-05
GO:0016126	sterol biosynthetic process	biological_process	1	0	1	515	264	34024		Nonyellowing2_no_rRNA.1_(paired)_contig_4119,	6.60E-06	0.000107042
GO:0005983	starch catabolic process	biological_process	4	4	0	515	39	34024	Nonyellowing2_no_rRNA.1_(paired)_contig_6094,Nonyellowing2_no_rRNA.1_(paired)_contig_35932,Nonyellowing2_no_rRNA.1_(paired)_contig_13451,		0.555739968	0.625376485
GO:0019252	starch biosynthetic process	biological_process	13	11	2	515	245	34024	Nonyellowing2_no_rRNA.1_(paired)_contig_16925,Nonyellowing2_no_rRNA.1_(paired)_contig_10820,Nonyellowing2_no_rRNA.1_(paired)_contig_8207,Nonyellowing2_no_rRNA.1_(paired)_contig_17020,Nonyellowing2_no_rRNA.1_(paired)_contig_9996,Nonyellowing2_no_rRNA.1_(paired)_contig_17233,Nonyellowing2_no_rRNA.1_(paired)_contig_6523,Nonyellowing2_no_rRNA.1_(paired)_contig_8331,Nonyellowing2_no_rRNA.1_(paired)_co…	Nonyellowing2_no_rRNA.1_(paired)_contig_253,Nonyellowing2_no_rRNA.1_(paired)_contig_36415,Nonyellowing2_no_rRNA.1_(paired)_contig_10180,Nonyellowing2_no_rRNA.1_(paired)_contig_92695,Nonyellowing2_no_rRNA.1_(paired)_contig_31067,Nonyellowing2_no_rRNA.1_(paired)_contig_26226,	0.005251624	0.018262225
GO:0007165	signal transduction	biological_process	12	5	7	515	673	34024	Nonyellowing2_no_rRNA.1_(paired)_contig_3237,Nonyellowing2_no_rRNA.1_(paired)_contig_23633,Nonyellowing2_no_rRNA.1_(paired)_contig_33294,Nonyellowing2_no_rRNA.1_(paired)_contig_1729,Nonyellowing2_no_rRNA.1_(paired)_contig_9400,Nonyellowing2_no_rRNA.1_(paired)_contig_838,Nonyellowing2_no_rRNA.1_(paired)_contig_4273,Nonyellowing2_no_rRNA.1_(paired)_contig_14744,Nonyellowing2_no_rRNA.1_(paired)_cont…	Nonyellowing2_no_rRNA.1_(paired)_contig_68446,Nonyellowing2_no_rRNA.1_(paired)_contig_3532,Nonyellowing2_no_rRNA.1_(paired)_contig_31067,	0.00405756	0.016039501
GO:0004252	serine-type endopeptidase activity	molecular_function	4	3	1	515	152	34024	Nonyellowing2_no_rRNA.1_(paired)_contig_1491,Nonyellowing2_no_rRNA.1_(paired)_contig_23633,Nonyellowing2_no_rRNA.1_(paired)_contig_1758,Nonyellowing2_no_rRNA.1_(paired)_contig_17870,Nonyellowing2_no_rRNA.1_(paired)_contig_24492,Nonyellowing2_no_rRNA.1_(paired)_contig_5508,Nonyellowing2_no_rRNA.1_(paired)_contig_5511,Nonyellowing2_no_rRNA.1_(paired)_contig_28467,Nonyellowing2_no_rRNA.1_(paired)_co…	First_Contig824,Nonyellowing2_no_rRNA.1_(paired)_contig_17681,Nonyellowing2_no_rRNA.1_(paired)_contig_108,Nonyellowing2_no_rRNA.1_(paired)_contig_7905,	0.781842386	0.832225785
GO:0003700	sequence-specific DNA binding transcription factor activity	molecular_function	7	6	1	515	1835	34024	Nonyellowing2_no_rRNA.1_(paired)_contig_3822,Nonyellowing2_no_rRNA.1_(paired)_contig_11418,Nonyellowing2_no_rRNA.1_(paired)_contig_7286,Nonyellowing2_no_rRNA.1_(paired)_contig_6062,Nonyellowing2_no_rRNA.1_(paired)_contig_27846,Nonyellowing2_no_rRNA.1_(paired)_contig_6296,Nonyellowing2_no_rRNA.1_(paired)_contig_10424,Nonyellowing2_no_rRNA.1_(paired)_contig_11429,	Nonyellowing2_no_rRNA.1_(paired)_contig_10180,Nonyellowing2_no_rRNA.1_(paired)_contig_92695,	0.016932628	0.040788233
GO:0043565	sequence-specific DNA binding	molecular_function	3	3	0	515	117	34024	Nonyellowing2_no_rRNA.1_(paired)_contig_14058,		0.751289963	0.808073507
GO:0048316	seed development	biological_process	3	1	2	515	111	34024	Nonyellowing2_no_rRNA.1_(paired)_contig_12914	Nonyellowing2_no_rRNA.1_(paired)_contig_582,Nonyellowing2_no_rRNA.1_(paired)_contig_4119,Nonyellowing2_no_rRNA.1_(paired)_contig_3248,	0.00097326	0.0061662
GO:0019748	secondary metabolic process	biological_process	4	3	1	515	100	34024	Nonyellowing2_no_rRNA.1_(paired)_contig_22763,Nonyellowing2_no_rRNA.1_(paired)_contig_22165,	Nonyellowing2_no_rRNA.1_(paired)_contig_34885,First_Contig2791,	0.031953773	0.063700949
GO:0009863	salicylic acid mediated signaling pathway	biological_process	4	2	2	515	341	34024	Nonyellowing2_no_rRNA.1_(paired)_contig_3822,Nonyellowing2_no_rRNA.1_(paired)_contig_49988,Nonyellowing2_no_rRNA.1_(paired)_contig_9612,	Nonyellowing2_no_rRNA.1_(paired)_contig_10180,	0.84030926	0.881276718
GO:0009697	salicylic acid biosynthetic process	biological_process	12	9	3	515	492	34024	Nonyellowing2_no_rRNA.1_(paired)_contig_3237,Nonyellowing2_no_rRNA.1_(paired)_contig_12304,Nonyellowing2_no_rRNA.1_(paired)_contig_23633,Nonyellowing2_no_rRNA.1_(paired)_contig_33294,Nonyellowing2_no_rRNA.1_(paired)_contig_1729,Nonyellowing2_no_rRNA.1_(paired)_contig_1758,Nonyellowing2_no_rRNA.1_(paired)_contig_9400,Nonyellowing2_no_rRNA.1_(paired)_contig_4273,Nonyellowing2_no_rRNA.1_(paired)_con…	Nonyellowing2_no_rRNA.1_(paired)_contig_68446,Nonyellowing2_no_rRNA.1_(paired)_contig_31067,	0.011227034	0.030544136
GO:0006364	rRNA processing	biological_process	20	20	0	515	315	34024	Nonyellowing2_no_rRNA.1_(paired)_contig_3237,Nonyellowing2_no_rRNA.1_(paired)_contig_12304,Nonyellowing2_no_rRNA.1_(paired)_contig_23633,Nonyellowing2_no_rRNA.1_(paired)_contig_33294,Nonyellowing2_no_rRNA.1_(paired)_contig_1729,Nonyellowing2_no_rRNA.1_(paired)_contig_19088,Nonyellowing2_no_rRNA.1_(paired)_contig_9706,Nonyellowing2_no_rRNA.1_(paired)_contig_9400,Nonyellowing2_no_rRNA.1_(paired)_co…		9.29E-05	0.001060359
GO:0010015	root morphogenesis	biological_process	3	1	2	515	84	34024	Nonyellowing2_no_rRNA.1_(paired)_contig_12914	First_Contig833,Nonyellowing2_no_rRNA.1_(paired)_contig_17681,Nonyellowing2_no_rRNA.1_(paired)_contig_13876,	0.478962636	0.559394492
GO:0048767	root hair elongation	biological_process	6	4	2	515	304	34024	Nonyellowing2_no_rRNA.1_(paired)_contig_27964,Nonyellowing2_no_rRNA.1_(paired)_contig_10854,Nonyellowing2_no_rRNA.1_(paired)_contig_6484,Nonyellowing2_no_rRNA.1_(paired)_contig_5508,	Nonyellowing2_no_rRNA.1_(paired)_contig_905,Nonyellowing2_no_rRNA.1_(paired)_contig_14791,Nonyellowing2_no_rRNA.1_(paired)_contig_42123,First_Contig41,	0.006966944	0.020788462
GO:0048765	root hair cell differentiation	biological_process	4	3	1	515	280	34024	Nonyellowing2_no_rRNA.1_(paired)_contig_3822,Nonyellowing2_no_rRNA.1_(paired)_contig_6062,Nonyellowing2_no_rRNA.1_(paired)_contig_6296,	Nonyellowing2_no_rRNA.1_(paired)_contig_10180,	0.863567614	0.897528138
GO:0048364	root development	biological_process	6	0	6	515	256	34024		Nonyellowing2_no_rRNA.1_(paired)_contig_1491,Nonyellowing2_no_rRNA.1_(paired)_contig_23633,Nonyellowing2_no_rRNA.1_(paired)_contig_1758,Nonyellowing2_no_rRNA.1_(paired)_contig_17870,Nonyellowing2_no_rRNA.1_(paired)_contig_24492,Nonyellowing2_no_rRNA.1_(paired)_contig_5508,Nonyellowing2_no_rRNA.1_(paired)_contig_5511,Nonyellowing2_no_rRNA.1_(paired)_contig_28467,Nonyellowing2_no_rRNA.1_(paired)_co…	0.009841728	0.027013646
GO:0001510	RNA methylation	biological_process	5	0	5	515	174	34024		Nonyellowing2_no_rRNA.1_(paired)_contig_12914,Nonyellowing2_no_rRNA.1_(paired)_contig_5106,Nonyellowing2_no_rRNA.1_(paired)_contig_4343,First_Contig24,	0.000250891	0.002253148
GO:0003723	RNA binding	molecular_function	3	1	2	515	953	34024	Nonyellowing2_no_rRNA.1_(paired)_contig_787,Nonyellowing2_no_rRNA.1_(paired)_contig_34263,Nonyellowing2_no_rRNA.1_(paired)_contig_3533,	Nonyellowing2_no_rRNA.1_(paired)_contig_12914,Nonyellowing2_no_rRNA.1_(paired)_contig_5106,First_Contig24,	0.220692914	0.2993269
GO:0042254	ribosome biogenesis	biological_process	3	0	3	515	109	34024		First_Contig833,Nonyellowing2_no_rRNA.1_(paired)_contig_17681,Nonyellowing2_no_rRNA.1_(paired)_contig_13876,	0.434652392	0.518110133
GO:0005840	ribosome	cellular_component	3	1	2	515	216	34024	Nonyellowing2_no_rRNA.1_(paired)_contig_6937,	Nonyellowing2_no_rRNA.1_(paired)_contig_7988,Nonyellowing2_no_rRNA.1_(paired)_contig_14938,	0.095314091	0.15096838
GO:0009611	response to wounding	biological_process	18	9	9	515	703	34024	Nonyellowing2_no_rRNA.1_(paired)_contig_7246,Nonyellowing2_no_rRNA.1_(paired)_contig_667,Nonyellowing2_no_rRNA.1_(paired)_contig_27964,Nonyellowing2_no_rRNA.1_(paired)_contig_9400,Nonyellowing2_no_rRNA.1_(paired)_contig_8207,Nonyellowing2_no_rRNA.1_(paired)_contig_4273,Nonyellowing2_no_rRNA.1_(paired)_contig_6296,Nonyellowing2_no_rRNA.1_(paired)_contig_14744,Nonyellowing2_no_rRNA.1_(paired)_conti…	Nonyellowing2_no_rRNA.1_(paired)_contig_11687,Nonyellowing2_no_rRNA.1_(paired)_contig_10301,Nonyellowing2_no_rRNA.1_(paired)_contig_46428,Nonyellowing2_no_rRNA.1_(paired)_contig_23152,Nonyellowing2_no_rRNA.1_(paired)_contig_60621,First_Contig723,Nonyellowing2_no_rRNA.1_(paired)_contig_4655,First_Contig41,	3.87E-10	1.49E-08
GO:0009414	response to water deprivation	biological_process	13	8	5	515	549	34024	Nonyellowing2_no_rRNA.1_(paired)_contig_3237,Nonyellowing2_no_rRNA.1_(paired)_contig_12304,Nonyellowing2_no_rRNA.1_(paired)_contig_23633,Nonyellowing2_no_rRNA.1_(paired)_contig_33294,Nonyellowing2_no_rRNA.1_(paired)_contig_1729,Nonyellowing2_no_rRNA.1_(paired)_contig_1758,Nonyellowing2_no_rRNA.1_(paired)_contig_9400,Nonyellowing2_no_rRNA.1_(paired)_contig_4273,Nonyellowing2_no_rRNA.1_(paired)_con…	Nonyellowing2_no_rRNA.1_(paired)_contig_68446,Nonyellowing2_no_rRNA.1_(paired)_contig_3532,Nonyellowing2_no_rRNA.1_(paired)_contig_31067,	0.003448872	0.013992136
GO:0009615	response to virus	biological_process	4	0	4	515	97	34024		Nonyellowing2_no_rRNA.1_(paired)_contig_26677,Nonyellowing2_no_rRNA.1_(paired)_contig_905,Nonyellowing2_no_rRNA.1_(paired)_contig_14791,First_Contig362,Nonyellowing2_no_rRNA.1_(paired)_contig_26743,	0.108141185	0.168401677
GO:0009266	response to temperature stimulus	biological_process	6	1	5	515	208	34024	Nonyellowing2_no_rRNA.1_(paired)_contig_1491,Nonyellowing2_no_rRNA.1_(paired)_contig_4324,Nonyellowing2_no_rRNA.1_(paired)_contig_1758,Nonyellowing2_no_rRNA.1_(paired)_contig_9400,Nonyellowing2_no_rRNA.1_(paired)_contig_5508,Nonyellowing2_no_rRNA.1_(paired)_contig_6296,Nonyellowing2_no_rRNA.1_(paired)_contig_14744,Nonyellowing2_no_rRNA.1_(paired)_contig_19666,	-	9.79E-06	0.000148467
GO:0009744	response to sucrose	biological_process	15	15	0	515	311	34024	Nonyellowing2_no_rRNA.1_(paired)_contig_3822,Nonyellowing2_no_rRNA.1_(paired)_contig_7246,Nonyellowing2_no_rRNA.1_(paired)_contig_667,Nonyellowing2_no_rRNA.1_(paired)_contig_23633,Nonyellowing2_no_rRNA.1_(paired)_contig_27964,Nonyellowing2_no_rRNA.1_(paired)_contig_9400,Nonyellowing2_no_rRNA.1_(paired)_contig_5508,Nonyellowing2_no_rRNA.1_(paired)_contig_4273,Nonyellowing2_no_rRNA.1_(paired)_conti…		1.16E-13	7.13E-12
GO:0009651	response to salt stress	biological_process	30	13	17	515	1056	34024	Nonyellowing2_no_rRNA.1_(paired)_contig_3237,Nonyellowing2_no_rRNA.1_(paired)_contig_7246,Nonyellowing2_no_rRNA.1_(paired)_contig_23633,Nonyellowing2_no_rRNA.1_(paired)_contig_27964,Nonyellowing2_no_rRNA.1_(paired)_contig_33294,Nonyellowing2_no_rRNA.1_(paired)_contig_1729,Nonyellowing2_no_rRNA.1_(paired)_contig_9400,Nonyellowing2_no_rRNA.1_(paired)_contig_35037,Nonyellowing2_no_rRNA.1_(paired)_co…	Nonyellowing2_no_rRNA.1_(paired)_contig_7044,Nonyellowing2_no_rRNA.1_(paired)_contig_68446,Nonyellowing2_no_rRNA.1_(paired)_contig_488,Nonyellowing2_no_rRNA.1_(paired)_contig_582,Nonyellowing2_no_rRNA.1_(paired)_contig_42123,Nonyellowing2_no_rRNA.1_(paired)_contig_2110,Nonyellowing2_no_rRNA.1_(paired)_contig_22524,Nonyellowing2_no_rRNA.1_(paired)_contig_33260,Nonyellowing2_no_rRNA.1_(paired)_cont…	1.25E-14	1.15E-12
GO:0009751	response to salicylic acid	biological_process	3	2	1	515	223	34024	Nonyellowing2_no_rRNA.1_(paired)_contig_12914,Nonyellowing2_no_rRNA.1_(paired)_contig_5106,First_Contig24,	First_Contig833,Nonyellowing2_no_rRNA.1_(paired)_contig_17681,Nonyellowing2_no_rRNA.1_(paired)_contig_13876,	0.165969801	0.235824986
GO:0010114	response to red light	biological_process	16	16	0	515	137	34024	Nonyellowing2_no_rRNA.1_(paired)_contig_21562,Nonyellowing2_no_rRNA.1_(paired)_contig_1491,Nonyellowing2_no_rRNA.1_(paired)_contig_3237,Nonyellowing2_no_rRNA.1_(paired)_contig_431,Nonyellowing2_no_rRNA.1_(paired)_contig_27964,Nonyellowing2_no_rRNA.1_(paired)_contig_33294,Nonyellowing2_no_rRNA.1_(paired)_contig_40865,Nonyellowing2_no_rRNA.1_(paired)_contig_1729,Nonyellowing2_no_rRNA.1_(paired)_con…		3.13E-11	1.31E-09
GO:0000302	response to reactive oxygen species	biological_process	4	4	0	515	50	34024	Nonyellowing2_no_rRNA.1_(paired)_contig_21951,Nonyellowing2_no_rRNA.1_(paired)_contig_37858,Nonyellowing2_no_rRNA.1_(paired)_contig_4513,Nonyellowing2_no_rRNA.1_(paired)_contig_58260,		0.07267747	0.121787428
GO:0006979	response to oxidative stress	biological_process	5	3	2	515	280	34024	Nonyellowing2_no_rRNA.1_(paired)_contig_8207,Nonyellowing2_no_rRNA.1_(paired)_contig_8331,Nonyellowing2_no_rRNA.1_(paired)_contig_1954,Nonyellowing2_no_rRNA.1_(paired)_contig_13118,Nonyellowing2_no_rRNA.1_(paired)_contig_3673,	First_Contig628,Nonyellowing2_no_rRNA.1_(paired)_contig_2753,	0.026362745	0.056448007
GO:0051707	response to other organism	biological_process	6	3	3	515	167	34024	Nonyellowing2_no_rRNA.1_(paired)_contig_1491,Nonyellowing2_no_rRNA.1_(paired)_contig_23633	First_Contig833,Nonyellowing2_no_rRNA.1_(paired)_contig_34885,Nonyellowing2_no_rRNA.1_(paired)_contig_3557,Nonyellowing2_no_rRNA.1_(paired)_contig_12914,Nonyellowing2_no_rRNA.1_(paired)_contig_5106,Nonyellowing2_no_rRNA.1_(paired)_contig_3558,First_Contig24,First_Contig2791,	0.038191462	0.073292743
GO:0006970	response to osmotic stress	biological_process	4	1	3	515	222	34024	Nonyellowing2_no_rRNA.1_(paired)_contig_17730,Nonyellowing2_no_rRNA.1_(paired)_contig_1661,Nonyellowing2_no_rRNA.1_(paired)_contig_3923,	Nonyellowing2_no_rRNA.1_(paired)_contig_7044,Nonyellowing2_no_rRNA.1_(paired)_contig_9713,	0.792688501	0.841833368
GO:0010167	response to nitrate	biological_process	7	1	6	515	261	34024	Nonyellowing2_no_rRNA.1_(paired)_contig_12304,Nonyellowing2_no_rRNA.1_(paired)_contig_4342,Nonyellowing2_no_rRNA.1_(paired)_contig_17233,Nonyellowing2_no_rRNA.1_(paired)_contig_8151,Nonyellowing2_no_rRNA.1_(paired)_contig_3510,	Nonyellowing2_no_rRNA.1_(paired)_contig_4343,Nonyellowing2_no_rRNA.1_(paired)_contig_2753,Nonyellowing2_no_rRNA.1_(paired)_contig_5231,Nonyellowing2_no_rRNA.1_(paired)_contig_42991,Nonyellowing2_no_rRNA.1_(paired)_contig_3532,	0.000172531	0.001645272
GO:0051788	response to misfolded protein	biological_process	3	0	3	515	216	34024		Nonyellowing2_no_rRNA.1_(paired)_contig_12914,Nonyellowing2_no_rRNA.1_(paired)_contig_5106,First_Contig24,	0.215856715	0.29492978
GO:0009612	response to mechanical stimulus	biological_process	5	5	0	515	75	34024	Nonyellowing2_no_rRNA.1_(paired)_contig_29372,Nonyellowing2_no_rRNA.1_(paired)_contig_3237,Nonyellowing2_no_rRNA.1_(paired)_contig_12890,Nonyellowing2_no_rRNA.1_(paired)_contig_1729,Nonyellowing2_no_rRNA.1_(paired)_contig_6381,Nonyellowing2_no_rRNA.1_(paired)_contig_828,Nonyellowing2_no_rRNA.1_(paired)_contig_3895,		8.36E-10	2.76E-08
GO:0009416	response to light stimulus	biological_process	12	10	2	515	294	34024	Nonyellowing2_no_rRNA.1_(paired)_contig_7246,Nonyellowing2_no_rRNA.1_(paired)_contig_667,Nonyellowing2_no_rRNA.1_(paired)_contig_27964,Nonyellowing2_no_rRNA.1_(paired)_contig_6094,Nonyellowing2_no_rRNA.1_(paired)_contig_9400,Nonyellowing2_no_rRNA.1_(paired)_contig_4273,Nonyellowing2_no_rRNA.1_(paired)_contig_6296,Nonyellowing2_no_rRNA.1_(paired)_contig_14744,Nonyellowing2_no_rRNA.1_(paired)_conti…	Nonyellowing2_no_rRNA.1_(paired)_contig_582,Nonyellowing2_no_rRNA.1_(paired)_contig_3248,	6.66E-10	2.28E-08
GO:0080167	response to karrikin	biological_process	7	5	2	515	236	34024	Nonyellowing2_no_rRNA.1_(paired)_contig_4362,Nonyellowing2_no_rRNA.1_(paired)_contig_3237,Nonyellowing2_no_rRNA.1_(paired)_contig_3774,Nonyellowing2_no_rRNA.1_(paired)_contig_12890,Nonyellowing2_no_rRNA.1_(paired)_contig_1729,Nonyellowing2_no_rRNA.1_(paired)_contig_67,Nonyellowing2_no_rRNA.1_(paired)_contig_5226,Nonyellowing2_no_rRNA.1_(paired)_contig_3895,	Nonyellowing2_no_rRNA.1_(paired)_contig_75978,First_Contig41,	0.00274228	0.01147787
GO:0009753	response to jasmonic acid	biological_process	11	7	4	515	461	34024	Nonyellowing2_no_rRNA.1_(paired)_contig_29372,Nonyellowing2_no_rRNA.1_(paired)_contig_4362,Nonyellowing2_no_rRNA.1_(paired)_contig_667,Nonyellowing2_no_rRNA.1_(paired)_contig_33294,Nonyellowing2_no_rRNA.1_(paired)_contig_1758,Nonyellowing2_no_rRNA.1_(paired)_contig_5508,Nonyellowing2_no_rRNA.1_(paired)_contig_4273,Nonyellowing2_no_rRNA.1_(paired)_contig_15031,Nonyellowing2_no_rRNA.1_(paired)_cont…	Nonyellowing2_no_rRNA.1_(paired)_contig_1491,Nonyellowing2_no_rRNA.1_(paired)_contig_23633,Nonyellowing2_no_rRNA.1_(paired)_contig_1758,Nonyellowing2_no_rRNA.1_(paired)_contig_17870,Nonyellowing2_no_rRNA.1_(paired)_contig_24492,Nonyellowing2_no_rRNA.1_(paired)_contig_5508,Nonyellowing2_no_rRNA.1_(paired)_contig_5511,Nonyellowing2_no_rRNA.1_(paired)_contig_28467,Nonyellowing2_no_rRNA.1_(paired)_co…	9.16E-12	4.46E-10
GO:0042542	response to hydrogen peroxide	biological_process	9	1	8	515	307	34024	Nonyellowing2_no_rRNA.1_(paired)_contig_11402,Nonyellowing2_no_rRNA.1_(paired)_contig_8207,Nonyellowing2_no_rRNA.1_(paired)_contig_8331,Nonyellowing2_no_rRNA.1_(paired)_contig_11512,Nonyellowing2_no_rRNA.1_(paired)_contig_17590,Nonyellowing2_no_rRNA.1_(paired)_contig_11511,	First_Contig628,Nonyellowing2_no_rRNA.1_(paired)_contig_13407,First_Contig34,Nonyellowing2_no_rRNA.1_(paired)_contig_57734,Nonyellowing2_no_rRNA.1_(paired)_contig_35401,First_Contig421,Nonyellowing2_no_rRNA.1_(paired)_contig_31067,	0.304636752	0.386541832
GO:0009644	response to high light intensity	biological_process	20	13	7	515	350	34024	Nonyellowing2_no_rRNA.1_(paired)_contig_4456,Nonyellowing2_no_rRNA.1_(paired)_contig_1491,Nonyellowing2_no_rRNA.1_(paired)_contig_15397,Nonyellowing2_no_rRNA.1_(paired)_contig_3237,Nonyellowing2_no_rRNA.1_(paired)_contig_7246,Nonyellowing2_no_rRNA.1_(paired)_contig_667,Nonyellowing2_no_rRNA.1_(paired)_contig_12890,Nonyellowing2_no_rRNA.1_(paired)_contig_23633,Nonyellowing2_no_rRNA.1_(paired)_cont…		1.56E-12	9.02E-11
GO:0080027	response to herbivore	biological_process	3	1	2	515	10	34024	Nonyellowing2_no_rRNA.1_(paired)_contig_16814,Nonyellowing2_no_rRNA.1_(paired)_contig_5222,Nonyellowing2_no_rRNA.1_(paired)_contig_5699,	Nonyellowing2_no_rRNA.1_(paired)_contig_12914,Nonyellowing2_no_rRNA.1_(paired)_contig_5106,First_Contig24,	0.037836382	0.072762273
GO:0009408	response to heat	biological_process	13	2	11	515	410	34024	Nonyellowing2_no_rRNA.1_(paired)_contig_13927,Nonyellowing2_no_rRNA.1_(paired)_contig_24002,Nonyellowing2_no_rRNA.1_(paired)_contig_9607,Nonyellowing2_no_rRNA.1_(paired)_contig_13231,Nonyellowing2_no_rRNA.1_(paired)_contig_14058,Nonyellowing2_no_rRNA.1_(paired)_contig_7391,Nonyellowing2_no_rRNA.1_(paired)_contig_5699,	Nonyellowing2_no_rRNA.1_(paired)_contig_7178,Nonyellowing2_no_rRNA.1_(paired)_contig_17398,Nonyellowing2_no_rRNA.1_(paired)_contig_26677,Nonyellowing2_no_rRNA.1_(paired)_contig_7177,Nonyellowing2_no_rRNA.1_(paired)_contig_25329,Nonyellowing2_no_rRNA.1_(paired)_contig_905,Nonyellowing2_no_rRNA.1_(paired)_contig_109627,Nonyellowing2_no_rRNA.1_(paired)_contig_14791,First_Contig362,Nonyellowing2_no_r…	5.49E-06	9.58E-05
GO:0009749	response to glucose	biological_process	3	3	0	515	119	34024	Nonyellowing2_no_rRNA.1_(paired)_contig_1723,Nonyellowing2_no_rRNA.1_(paired)_contig_7286,Nonyellowing2_no_rRNA.1_(paired)_contig_2659,		0.118951649	0.180673688
GO:0009620	response to fungus	biological_process	3	3	0	515	205	34024	Nonyellowing2_no_rRNA.1_(paired)_contig_4513,		0.187876184	0.262119865
GO:0009750	response to fructose	biological_process	6	4	2	515	245	34024	Nonyellowing2_no_rRNA.1_(paired)_contig_4456,Nonyellowing2_no_rRNA.1_(paired)_contig_19088,Nonyellowing2_no_rRNA.1_(paired)_contig_9996,Nonyellowing2_no_rRNA.1_(paired)_contig_1954,Nonyellowing2_no_rRNA.1_(paired)_contig_13118,Nonyellowing2_no_rRNA.1_(paired)_contig_12134,Nonyellowing2_no_rRNA.1_(paired)_contig_11889,	First_Contig76,Nonyellowing2_no_rRNA.1_(paired)_contig_2753,	0.001884514	0.00947378
GO:0010218	response to far red light	biological_process	17	17	0	515	139	34024	Nonyellowing2_no_rRNA.1_(paired)_contig_1254,Nonyellowing2_no_rRNA.1_(paired)_contig_8954,Nonyellowing2_no_rRNA.1_(paired)_contig_9569,Nonyellowing2_no_rRNA.1_(paired)_contig_5735,Nonyellowing2_no_rRNA.1_(paired)_contig_35288,Nonyellowing2_no_rRNA.1_(paired)_contig_22165,Nonyellowing2_no_rRNA.1_(paired)_contig_19088,Nonyellowing2_no_rRNA.1_(paired)_contig_13870,Nonyellowing2_no_rRNA.1_(paired)_co…		0.548897458	0.619939131
GO:0009723	response to ethylene	biological_process	6	4	2	515	433	34024	Nonyellowing2_no_rRNA.1_(paired)_contig_7480,Nonyellowing2_no_rRNA.1_(paired)_contig_5188,Nonyellowing2_no_rRNA.1_(paired)_contig_22292,Nonyellowing2_no_rRNA.1_(paired)_contig_34729,	Nonyellowing2_no_rRNA.1_(paired)_contig_16093,Nonyellowing2_no_rRNA.1_(paired)_contig_3910,Nonyellowing2_no_rRNA.1_(paired)_contig_3882,Nonyellowing2_no_rRNA.1_(paired)_contig_51965,Nonyellowing2_no_rRNA.1_(paired)_contig_10180,	3.40E-09	1.01E-07
GO:0034976	response to endoplasmic reticulum stress	biological_process	7	0	7	515	319	34024		Nonyellowing2_no_rRNA.1_(paired)_contig_4312,Nonyellowing2_no_rRNA.1_(paired)_contig_14468,Second_Contig10,Nonyellowing2_no_rRNA.1_(paired)_contig_26226,	0.849617603	0.889022944
GO:0009269	response to desiccation	biological_process	6	1	5	515	66	34024	Nonyellowing2_no_rRNA.1_(paired)_contig_8954,Nonyellowing2_no_rRNA.1_(paired)_contig_8207,Nonyellowing2_no_rRNA.1_(paired)_contig_67,Nonyellowing2_no_rRNA.1_(paired)_contig_8331,Nonyellowing2_no_rRNA.1_(paired)_contig_17590,	Nonyellowing2_no_rRNA.1_(paired)_contig_7044,First_Contig51,Nonyellowing2_no_rRNA.1_(paired)_contig_13876,Nonyellowing2_no_rRNA.1_(paired)_contig_31067,	0.533379807	0.606858944
GO:0009409	response to cold	biological_process	27	17	10	515	635	34024	Nonyellowing2_no_rRNA.1_(paired)_contig_29372,Nonyellowing2_no_rRNA.1_(paired)_contig_4362,Nonyellowing2_no_rRNA.1_(paired)_contig_13245,Nonyellowing2_no_rRNA.1_(paired)_contig_4456,Nonyellowing2_no_rRNA.1_(paired)_contig_1491,Nonyellowing2_no_rRNA.1_(paired)_contig_3237,Nonyellowing2_no_rRNA.1_(paired)_contig_22921,Nonyellowing2_no_rRNA.1_(paired)_contig_4324,Nonyellowing2_no_rRNA.1_(paired)_con…	Nonyellowing2_no_rRNA.1_(paired)_contig_2110,Nonyellowing2_no_rRNA.1_(paired)_contig_22524,Nonyellowing2_no_rRNA.1_(paired)_contig_33260,Nonyellowing2_no_rRNA.1_(paired)_contig_5567,Nonyellowing2_no_rRNA.1_(paired)_contig_103,Nonyellowing2_no_rRNA.1_(paired)_contig_10180,Nonyellowing2_no_rRNA.1_(paired)_contig_3475,Nonyellowing2_no_rRNA.1_(paired)_contig_92695,Nonyellowing2_no_rRNA.1_(paired)_con…	2.57E-27	7.93E-25
GO:0010200	response to chitin	biological_process	14	12	2	515	734	34024	Nonyellowing2_no_rRNA.1_(paired)_contig_3237,Nonyellowing2_no_rRNA.1_(paired)_contig_12304,Nonyellowing2_no_rRNA.1_(paired)_contig_23633,Nonyellowing2_no_rRNA.1_(paired)_contig_33294,Nonyellowing2_no_rRNA.1_(paired)_contig_1729,Nonyellowing2_no_rRNA.1_(paired)_contig_1758,Nonyellowing2_no_rRNA.1_(paired)_contig_9400,Nonyellowing2_no_rRNA.1_(paired)_contig_4273,Nonyellowing2_no_rRNA.1_(paired)_con…	Nonyellowing2_no_rRNA.1_(paired)_contig_68446,Nonyellowing2_no_rRNA.1_(paired)_contig_3532,Nonyellowing2_no_rRNA.1_(paired)_contig_31067,	1.45E-06	2.91E-05
GO:0046686	response to cadmium ion	biological_process	20	4	16	515	772	34024	Nonyellowing2_no_rRNA.1_(paired)_contig_29372,Nonyellowing2_no_rRNA.1_(paired)_contig_4362,Nonyellowing2_no_rRNA.1_(paired)_contig_15397,Nonyellowing2_no_rRNA.1_(paired)_contig_22921,Nonyellowing2_no_rRNA.1_(paired)_contig_4324,Nonyellowing2_no_rRNA.1_(paired)_contig_667,Nonyellowing2_no_rRNA.1_(paired)_contig_7907,Nonyellowing2_no_rRNA.1_(paired)_contig_23633,Nonyellowing2_no_rRNA.1_(paired)_con…	First_Contig449,First_Contig833,Nonyellowing2_no_rRNA.1_(paired)_contig_6764,Nonyellowing2_no_rRNA.1_(paired)_contig_817,Nonyellowing2_no_rRNA.1_(paired)_contig_34885,Nonyellowing2_no_rRNA.1_(paired)_contig_13070,Nonyellowing2_no_rRNA.1_(paired)_contig_42123,Nonyellowing2_no_rRNA.1_(pair	2.66E-20	6.15E-18
GO:0009637	response to blue light	biological_process	17	17	0	515	175	34024	Nonyellowing2_no_rRNA.1_(paired)_contig_4456,Nonyellowing2_no_rRNA.1_(paired)_contig_1491,Nonyellowing2_no_rRNA.1_(paired)_contig_15397,Nonyellowing2_no_rRNA.1_(paired)_contig_3237,Nonyellowing2_no_rRNA.1_(paired)_contig_7246,Nonyellowing2_no_rRNA.1_(paired)_contig_12890,Nonyellowing2_no_rRNA.1_(paired)_contig_23633,Nonyellowing2_no_rRNA.1_(paired)_contig_33294,Nonyellowing2_no_rRNA.1_(paired)_co…		1.08E-14	1.11E-12
GO:0009617	response to bacterium	biological_process	7	3	4	515	264	34024	Nonyellowing2_no_rRNA.1_(paired)_contig_27964,Nonyellowing2_no_rRNA.1_(paired)_contig_8155,Nonyellowing2_no_rRNA.1_(paired)_contig_29859,Nonyellowing2_no_rRNA.1_(paired)_contig_23084,	Nonyellowing2_no_rRNA.1_(paired)_contig_36415,Nonyellowing2_no_rRNA.1_(paired)_contig_10180,Nonyellowing2_no_rRNA.1_(paired)_contig_3475,Nonyellowing2_no_rRNA.1_(paired)_contig_92695,Nonyellowing2_no_rRNA.1_(paired)_contig_436,Nonyellowing2_no_rRNA.1_(paired)_contig_26226,Nonyellowing2_no_rRNA.1_(paired)_contig_20494,	0.000398716	0.003292969
GO:0009733	response to auxin	biological_process	5	2	3	515	518	34024	Nonyellowing2_no_rRNA.1_(paired)_contig_17233,	Nonyellowing2_no_rRNA.1_(paired)_contig_3557,Nonyellowing2_no_rRNA.1_(paired)_contig_12914,Nonyellowing2_no_rRNA.1_(paired)_contig_5106,Nonyellowing2_no_rRNA.1_(paired)_contig_5231,Nonyellowing2_no_rRNA.1_(paired)_contig_3558,First_Contig24,	5.50E-06	9.43E-05
GO:0009646	response to absence of light	biological_process	4	4	0	515	38	34024	Nonyellowing2_no_rRNA.1_(paired)_contig_7480,Nonyellowing2_no_rRNA.1_(paired)_contig_5188,Nonyellowing2_no_rRNA.1_(paired)_contig_22292,		2.92E-05	0.000396529
GO:0009737	response to abscisic acid	biological_process	20	11	9	515	758	34024	Nonyellowing2_no_rRNA.1_(paired)_contig_23749,Nonyellowing2_no_rRNA.1_(paired)_contig_1723,Nonyellowing2_no_rRNA.1_(paired)_contig_21951,Nonyellowing2_no_rRNA.1_(paired)_contig_2315,Nonyellowing2_no_rRNA.1_(paired)_contig_22520,Nonyellowing2_no_rRNA.1_(paired)_contig_1868,Nonyellowing2_no_rRNA.1_(paired)_contig_6062,Nonyellowing2_no_rRNA.1_(paired)_contig_55375,Nonyellowing2_no_rRNA.1_(paired)_co…	Nonyellowing2_no_rRNA.1_(paired)_contig_7178,Nonyellowing2_no_rRNA.1_(paired)_contig_817,Nonyellowing2_no_rRNA.1_(paired)_contig_26677,Nonyellowing2_no_rRNA.1_(paired)_contig_7177,Nonyellowing2_no_rRNA.1_(paired)_contig_14468,Nonyellowing2_no_rRNA.1_(paired)_contig_13070,First_Contig136,Nonyellowing2_no_rRNA.1_(paired)_contig_33935,Nonyellowing2_no_rRNA.1_(paired)_contig_41663,First_Contig362,Non…	0.000127049	0.001350806
GO:0002679	respiratory burst involved in defense response	biological_process	3	3	0	515	255	34024	Nonyellowing2_no_rRNA.1_(paired)_contig_5735,		0.245582983	0.325917158
GO:0051510	regulation of unidimensional cell growth	biological_process	3	0	3	515	96	34024		First_Contig51,	0.930096146	0.953812566
GO:0006355	regulation of transcription, DNA-templated	biological_process	4	3	1	515	1736	34024	Nonyellowing2_no_rRNA.1_(paired)_contig_5004,	First_Contig833,Nonyellowing2_no_rRNA.1_(paired)_contig_17681,Nonyellowing2_no_rRNA.1_(paired)_contig_57734,Nonyellowing2_no_rRNA.1_(paired)_contig_57055,	0.661231615	0.724691047
GO:0010155	regulation of proton transport	biological_process	13	13	0	515	141	34024	Nonyellowing2_no_rRNA.1_(paired)_contig_13927,Nonyellowing2_no_rRNA.1_(paired)_contig_24002,Nonyellowing2_no_rRNA.1_(paired)_contig_9607,Nonyellowing2_no_rRNA.1_(paired)_contig_13231,Nonyellowing2_no_rRNA.1_(paired)_contig_14058,Nonyellowing2_no_rRNA.1_(paired)_contig_7391,Nonyellowing2_no_rRNA.1_(paired)_contig_5699,		1.24E-05	0.000185181
GO:0032880	regulation of protein localization	biological_process	2	2	0	515	71	34024	Nonyellowing2_no_rRNA.1_(paired)_contig_3294,Nonyellowing2_no_rRNA.1_(paired)_contig_34885		0.993291808	0.9943668
GO:0035304	regulation of protein dephosphorylation	biological_process	12	12	0	515	196	34024	Nonyellowing2_no_rRNA.1_(paired)_contig_4456,Nonyellowing2_no_rRNA.1_(paired)_contig_23633,Nonyellowing2_no_rRNA.1_(paired)_contig_33294,Nonyellowing2_no_rRNA.1_(paired)_contig_4897,Nonyellowing2_no_rRNA.1_(paired)_contig_17870,Nonyellowing2_no_rRNA.1_(paired)_contig_5508,Nonyellowing2_no_rRNA.1_(paired)_contig_17233,Nonyellowing2_no_rRNA.1_(paired)_contig_4561,Nonyellowing2_no_rRNA.1_(paired)_co…		3.07E-08	7.89E-07
GO:0010363	regulation of plant-type hypersensitive response	biological_process	12	11	1	515	713	34024	Nonyellowing2_no_rRNA.1_(paired)_contig_29372,Nonyellowing2_no_rRNA.1_(paired)_contig_13245,Nonyellowing2_no_rRNA.1_(paired)_contig_1491,Nonyellowing2_no_rRNA.1_(paired)_contig_23633,Nonyellowing2_no_rRNA.1_(paired)_contig_1758,Nonyellowing2_no_rRNA.1_(paired)_contig_17870,Nonyellowing2_no_rRNA.1_(paired)_contig_5508,Nonyellowing2_no_rRNA.1_(paired)_contig_3923,Nonyellowing2_no_rRNA.1_(paired)_co…	Nonyellowing2_no_rRNA.1_(paired)_contig_582	6.25E-08	1.44E-06
GO:0043900	regulation of multi-organism process	biological_process	10	8	2	515	178	34024	Nonyellowing2_no_rRNA.1_(paired)_contig_11691,Nonyellowing2_no_rRNA.1_(paired)_contig_13245,Nonyellowing2_no_rRNA.1_(paired)_contig_5856,Nonyellowing2_no_rRNA.1_(paired)_contig_431,Nonyellowing2_no_rRNA.1_(paired)_contig_1758,Nonyellowing2_no_rRNA.1_(paired)_contig_6094,Nonyellowing2_no_rRNA.1_(paired)_contig_24492,Nonyellowing2_no_rRNA.1_(paired)_contig_5508,Nonyellowing2_no_rRNA.1_(paired)_cont…	Nonyellowing2_no_rRNA.1_(paired)_contig_33935,Nonyellowing2_no_rRNA.1_(paired)_contig_10180,	0.000131526	0.001322409
GO:0009934	regulation of meristem structural organization	biological_process	3	1	2	515	35	34024	Nonyellowing2_no_rRNA.1_(paired)_contig_5735,	First_Contig51,Nonyellowing2_no_rRNA.1_(paired)_contig_41663,	0.039702379	0.07587748
GO:0010075	regulation of meristem growth	biological_process	4	2	2	515	323	34024	Nonyellowing2_no_rRNA.1_(paired)_contig_1769,Nonyellowing2_no_rRNA.1_(paired)_contig_3756,	Nonyellowing2_no_rRNA.1_(paired)_contig_36415,Nonyellowing2_no_rRNA.1_(paired)_contig_92695,Second_Contig10,	0.035750919	0.146325664
GO:0019216	regulation of lipid metabolic process	biological_process	4	3	1	515	54	34024	Nonyellowing2_no_rRNA.1_(paired)_contig_1758,Nonyellowing2_no_rRNA.1_(paired)_contig_9400,Nonyellowing2_no_rRNA.1_(paired)_contig_838,Nonyellowing2_no_rRNA.1_(paired)_contig_14744,Nonyellowing2_no_rRNA.1_(paired)_contig_5222,	Nonyellowing2_no_rRNA.1_(paired)_contig_1491,Nonyellowing2_no_rRNA.1_(paired)_contig_23633,Nonyellowing2_no_rRNA.1_(paired)_contig_1758,Nonyellowing2_no_rRNA.1_(paired)_contig_17870,Nonyellowing2_no_rRNA.1_(paired)_contig_24492,Nonyellowing2_no_rRNA.1_(paired)_contig_5508,Nonyellowing2_no_rRNA.1_(paired)_contig_5511,Nonyellowing2_no_rRNA.1_(paired)_contig_28467,Nonyellowing2_no_rRNA.1_(paired)_co…	9.59E-06	0.000155689
GO:0045088	regulation of innate immune response	biological_process	4	2	2	515	49	34024	Nonyellowing2_no_rRNA.1_(paired)_contig_9706,Nonyellowing2_no_rRNA.1_(paired)_contig_8207,Nonyellowing2_no_rRNA.1_(paired)_contig_8331,Nonyellowing2_no_rRNA.1_(paired)_contig_3673,Nonyellowing2_no_rRNA.1_(paired)_contig_11587,	Nonyellowing2_no_rRNA.1_(paired)_contig_1491,Nonyellowing2_no_rRNA.1_(paired)_contig_23633	0.002746456	0.011443569
GO:0010310	regulation of hydrogen peroxide metabolic process	biological_process	16	13	3	515	339	34024	Nonyellowing2_no_rRNA.1_(paired)_contig_3237,Nonyellowing2_no_rRNA.1_(paired)_contig_12304,Nonyellowing2_no_rRNA.1_(paired)_contig_23633,Nonyellowing2_no_rRNA.1_(paired)_contig_33294,Nonyellowing2_no_rRNA.1_(paired)_contig_1729,Nonyellowing2_no_rRNA.1_(paired)_contig_9706,Nonyellowing2_no_rRNA.1_(paired)_contig_1758,Nonyellowing2_no_rRNA.1_(paired)_contig_9400,Nonyellowing2_no_rRNA.1_(paired)_con…	Nonyellowing2_no_rRNA.1_(paired)_contig_68446,Nonyellowing2_no_rRNA.1_(paired)_contig_26019,Nonyellowing2_no_rRNA.1_(paired)_contig_52645,First_Contig421,Nonyellowing2_no_rRNA.1_(paired)_contig_3532,Nonyellowing2_no_rRNA.1_(paired)_contig_31067,	0.000816526	0.005678844
GO:0010817	regulation of hormone levels	biological_process	4	3	1	515	135	34024	Nonyellowing2_no_rRNA.1_(paired)_contig_23505,Nonyellowing2_no_rRNA.1_(paired)_contig_18123,Nonyellowing2_no_rRNA.1_(paired)_contig_57615,Nonyellowing2_no_rRNA.1_(paired)_contig_22193,Nonyellowing2_no_rRNA.1_(paired)_contig_11587,	Nonyellowing2_no_rRNA.1_(paired)_contig_34263,	0.076397364	0.127558776
GO:0009909	regulation of flower development	biological_process	4	1	3	515	458	34024	Nonyellowing2_no_rRNA.1_(paired)_contig_28120,	Nonyellowing2_no_rRNA.1_(paired)_contig_75978,Nonyellowing2_no_rRNA.1_(paired)_contig_23301,Nonyellowing2_no_rRNA.1_(paired)_contig_436,Nonyellowing2_no_rRNA.1_(paired)_contig_42781,	0.035750919	0.070510874
GO:0031347	regulation of defense response	biological_process	4	2	2	515	235	34024	Nonyellowing2_no_rRNA.1_(paired)_contig_11691,Nonyellowing2_no_rRNA.1_(paired)_contig_5856,Nonyellowing2_no_rRNA.1_(paired)_contig_11713,	Nonyellowing2_no_rRNA.1_(paired)_contig_10180,Nonyellowing2_no_rRNA.1_(paired)_contig_42781,	0.012069744	0.031449333
GO:0010304	PSII associated light-harvesting complex II catabolic process	biological_process	2	2	0	515	38	34024	First_Contig368,First_Contig833,Nonyellowing2_no_rRNA.1_(paired)_contig_11258,		0.4661935	0.545859478
GO:0006508	proteolysis	biological_process	4	2	2	515	728	34024	Nonyellowing2_no_rRNA.1_(paired)_contig_13870,Nonyellowing2_no_rRNA.1_(paired)_contig_42817,Nonyellowing2_no_rRNA.1_(paired)_contig_1769,Nonyellowing2_no_rRNA.1_(paired)_contig_14931,	First_Contig51,	0.043065374	0.079511919
GO:0016567	protein ubiquitination	biological_process	4	0	4	515	389	34024		Nonyellowing2_no_rRNA.1_(paired)_contig_1491,Nonyellowing2_no_rRNA.1_(paired)_contig_23633,Nonyellowing2_no_rRNA.1_(paired)_contig_1758,Nonyellowing2_no_rRNA.1_(paired)_contig_17870,Nonyellowing2_no_rRNA.1_(paired)_contig_24492,Nonyellowing2_no_rRNA.1_(paired)_contig_5508,Nonyellowing2_no_rRNA.1_(paired)_contig_5511,Nonyellowing2_no_rRNA.1_(paired)_contig_28467,Nonyellowing2_no_rRNA.1_(paired)_co…	9.54E-05	0.001076233
GO:0006612	protein targeting to membrane	biological_process	16	11	5	515	713	34024	Nonyellowing2_no_rRNA.1_(paired)_contig_3237,Nonyellowing2_no_rRNA.1_(paired)_contig_12304,Nonyellowing2_no_rRNA.1_(paired)_contig_23633,Nonyellowing2_no_rRNA.1_(paired)_contig_33294,Nonyellowing2_no_rRNA.1_(paired)_contig_1729,Nonyellowing2_no_rRNA.1_(paired)_contig_9706,Nonyellowing2_no_rRNA.1_(paired)_contig_1758,Nonyellowing2_no_rRNA.1_(paired)_contig_9400,Nonyellowing2_no_rRNA.1_(paired)_con…	Nonyellowing2_no_rRNA.1_(paired)_contig_68446,Nonyellowing2_no_rRNA.1_(paired)_contig_26019,Nonyellowing2_no_rRNA.1_(paired)_contig_52645,First_Contig421,Nonyellowing2_no_rRNA.1_(paired)_contig_3532,Nonyellowing2_no_rRNA.1_(paired)_contig_31067,	0.000816526	0.006743627
GO:0045036	protein targeting to chloroplast	biological_process	3	3	0	515	64	34024	Nonyellowing2_no_rRNA.1_(paired)_contig_2685,Nonyellowing2_no_rRNA.1_(paired)_contig_19007,		0.000827305	0.005668571
GO:0004674	protein serine/threonine kinase activity	molecular_function	4	1	3	515	630	34024	Nonyellowing2_no_rRNA.1_(paired)_contig_21951,Nonyellowing2_no_rRNA.1_(paired)_contig_37858,Nonyellowing2_no_rRNA.1_(paired)_contig_4513,Nonyellowing2_no_rRNA.1_(paired)_contig_58260,	Nonyellowing2_no_rRNA.1_(paired)_contig_13462,	0.06907568	0.117023817
GO:0006468	protein phosphorylation	biological_process	4	1	3	515	585	34024	Nonyellowing2_no_rRNA.1_(paired)_contig_10835,	Nonyellowing2_no_rRNA.1_(paired)_contig_36415,Nonyellowing2_no_rRNA.1_(paired)_contig_92695,Nonyellowing2_no_rRNA.1_(paired)_contig_436,Nonyellowing2_no_rRNA.1_(paired)_contig_20494,	0.000123417	0.001327447
GO:0004672	protein kinase activity	molecular_function	4	1	3	515	492	34024	Nonyellowing2_no_rRNA.1_(paired)_contig_4456,Nonyellowing2_no_rRNA.1_(paired)_contig_23633,Nonyellowing2_no_rRNA.1_(paired)_contig_17233,	Nonyellowing2_no_rRNA.1_(paired)_contig_582,Nonyellowing2_no_rRNA.1_(paired)_contig_3248,	0.000786219	0.005509488
GO:0006457	protein folding	biological_process	10	8	2	515	404	34024	Nonyellowing2_no_rRNA.1_(paired)_contig_3237,Nonyellowing2_no_rRNA.1_(paired)_contig_23633,Nonyellowing2_no_rRNA.1_(paired)_contig_33294,Nonyellowing2_no_rRNA.1_(paired)_contig_1729,Nonyellowing2_no_rRNA.1_(paired)_contig_9400,Nonyellowing2_no_rRNA.1_(paired)_contig_4273,Nonyellowing2_no_rRNA.1_(paired)_contig_14744,Nonyellowing2_no_rRNA.1_(paired)_contig_5511,Nonyellowing2_no_rRNA.1_(paired)_con…	Nonyellowing2_no_rRNA.1_(paired)_contig_68446,Nonyellowing2_no_rRNA.1_(paired)_contig_31067,	2.94E-06	5.33E-05
GO:0005515	protein binding	molecular_function	31	19	12	515	2763	34024	Nonyellowing2_no_rRNA.1_(paired)_contig_21562,Nonyellowing2_no_rRNA.1_(paired)_contig_11393,Nonyellowing2_no_rRNA.1_(paired)_contig_7246,Nonyellowing2_no_rRNA.1_(paired)_contig_4324,Nonyellowing2_no_rRNA.1_(paired)_contig_27964,Nonyellowing2_no_rRNA.1_(paired)_contig_16925,Nonyellowing2_no_rRNA.1_(paired)_contig_1758,Nonyellowing2_no_rRNA.1_(paired)_contig_13927,Nonyellowing2_no_rRNA.1_(paired)_c…	First_Contig141,Nonyellowing2_no_rRNA.1_(paired)_contig_13070,Nonyellowing2_no_rRNA.1_(paired)_contig_582,Nonyellowing2_no_rRNA.1_(paired)_contig_33935,Nonyellowing2_no_rRNA.1_(paired)_contig_3248,First_Contig671,	3.76E-14	2.90E-12
GO:0046777	protein autophosphorylation	biological_process	4	3	1	515	400	34024	Nonyellowing2_no_rRNA.1_(paired)_contig_9569,Nonyellowing2_no_rRNA.1_(paired)_contig_8193,Nonyellowing2_no_rRNA.1_(paired)_contig_14931,	First_Contig337,Nonyellowing2_no_rRNA.1_(paired)_contig_26226,	0.014936551	0.036454644
GO:0043161	proteasome-mediated ubiquitin-dependent protein catabolic process	biological_process	3	0	3	515	156	34024		First_Contig833,Nonyellowing2_no_rRNA.1_(paired)_contig_17681,Nonyellowing2_no_rRNA.1_(paired)_contig_13876,	0.126225827	0.188017536
GO:0043248	proteasome assembly	biological_process	3	0	3	515	106	34024		First_Contig119,	0.07454847	0.124696807
GO:0015824	proline transport	biological_process	4	3	1	515	136	34024	Nonyellowing2_no_rRNA.1_(paired)_contig_10774,Nonyellowing2_no_rRNA.1_(paired)_contig_29859,Nonyellowing2_no_rRNA.1_(paired)_contig_5029,Nonyellowing2_no_rRNA.1_(paired)_contig_35932,	First_Contig421,	1.49E-06	2.94E-05
GO:0035196	production of miRNAs involved in gene silencing by miRNA	biological_process	3	1	2	515	204	34024	Nonyellowing2_no_rRNA.1_(paired)_contig_12914,Nonyellowing2_no_rRNA.1_(paired)_contig_5106,First_Contig24,	First_Contig833,Nonyellowing2_no_rRNA.1_(paired)_contig_17681,Nonyellowing2_no_rRNA.1_(paired)_contig_13876,	0.8315618	0.874084846
GO:0045893	positive regulation of transcription, DNA-templated	biological_process	8	8	0	515	675	34024	Nonyellowing2_no_rRNA.1_(paired)_contig_4362,Nonyellowing2_no_rRNA.1_(paired)_contig_13245,Nonyellowing2_no_rRNA.1_(paired)_contig_4324,Nonyellowing2_no_rRNA.1_(paired)_contig_40865,Nonyellowing2_no_rRNA.1_(paired)_contig_1758,Nonyellowing2_no_rRNA.1_(paired)_contig_8155,Nonyellowing2_no_rRNA.1_(paired)_contig_17233,Nonyellowing2_no_rRNA.1_(paired)_contig_29859,Nonyellowing2_no_rRNA.1_(paired)_co…		2.22E-07	4.79E-06
GO:0009963	positive regulation of flavonoid biosynthetic process	biological_process	5	0	5	515	210	34024		Nonyellowing2_no_rRNA.1_(paired)_contig_64818,	0.144845772	0.210003666
GO:0043085	positive regulation of catalytic activity	biological_process	7	6	1	515	146	34024	Nonyellowing2_no_rRNA.1_(paired)_contig_29372,Nonyellowing2_no_rRNA.1_(paired)_contig_21951,Nonyellowing2_no_rRNA.1_(paired)_contig_7286,Nonyellowing2_no_rRNA.1_(paired)_contig_27964,Nonyellowing2_no_rRNA.1_(paired)_contig_17233,Nonyellowing2_no_rRNA.1_(paired)_contig_6381,	Nonyellowing2_no_rRNA.1_(paired)_contig_10180,Nonyellowing2_no_rRNA.1_(paired)_contig_3475,Nonyellowing2_no_rRNA.1_(paired)_contig_92695,Nonyellowing2_no_rRNA.1_(paired)_contig_436,Nonyellowing2_no_rRNA.1_(paired)_contig_26226,	0.008778512	0.02577817
GO:0000271	polysaccharide biosynthetic process	biological_process	4	3	1	515	184	34024	Nonyellowing2_no_rRNA.1_(paired)_contig_1491,Nonyellowing2_no_rRNA.1_(paired)_contig_23633,Nonyellowing2_no_rRNA.1_(paired)_contig_1758,Nonyellowing2_no_rRNA.1_(paired)_contig_17870,Nonyellowing2_no_rRNA.1_(paired)_contig_24492,Nonyellowing2_no_rRNA.1_(paired)_contig_5508,Nonyellowing2_no_rRNA.1_(paired)_contig_5511,Nonyellowing2_no_rRNA.1_(paired)_contig_28467,Nonyellowing2_no_rRNA.1_(paired)_co…	Nonyellowing2_no_rRNA.1_(paired)_contig_25329,Nonyellowing2_no_rRNA.1_(paired)_contig_23152,First_Contig723,Nonyellowing2_no_rRNA.1_(paired)_contig_13876,Nonyellowing2_no_rRNA.1_(paired)_contig_11258,	0.924917702	0.949554799
GO:0006598	polyamine catabolic process	biological_process	4	1	3	515	98	34024	Nonyellowing2_no_rRNA.1_(paired)_contig_4456,Nonyellowing2_no_rRNA.1_(paired)_contig_23633,Nonyellowing2_no_rRNA.1_(paired)_contig_17233,	Nonyellowing2_no_rRNA.1_(paired)_contig_582,Nonyellowing2_no_rRNA.1_(paired)_contig_3248,	0.000552256	0.00418719
GO:0008266	poly(U) RNA binding	molecular_function	5	5	0	515	24	34024	Nonyellowing2_no_rRNA.1_(paired)_contig_10926,Nonyellowing2_no_rRNA.1_(paired)_contig_6222,Nonyellowing2_no_rRNA.1_(paired)_contig_19830,		0.046319282	0.085179594
GO:0009860	pollen tube growth	biological_process	3	0	3	515	243	34024		Nonyellowing2_no_rRNA.1_(paired)_contig_582,Nonyellowing2_no_rRNA.1_(paired)_contig_3248,	0.28231244	0.363703352
GO:0010287	plastoglobule	cellular_component	13	13	0	515	88	34024	Nonyellowing2_no_rRNA.1_(paired)_contig_21562,Nonyellowing2_no_rRNA.1_(paired)_contig_12890,Nonyellowing2_no_rRNA.1_(paired)_contig_33294,Nonyellowing2_no_rRNA.1_(paired)_contig_3122,Nonyellowing2_no_rRNA.1_(paired)_contig_28063,Nonyellowing2_no_rRNA.1_(paired)_contig_24492,Nonyellowing2_no_rRNA.1_(paired)_contig_5508,Nonyellowing2_no_rRNA.1_(paired)_contig_17233,Nonyellowing2_no_rRNA.1_(paired)_…		5.30E-08	1.29E-06
GO:0009532	plastid stroma	cellular_component	4	3	1	515	24	34024	Nonyellowing2_no_rRNA.1_(paired)_contig_1491,Nonyellowing2_no_rRNA.1_(paired)_contig_23633	Nonyellowing2_no_rRNA.1_(paired)_contig_7178,Nonyellowing2_no_rRNA.1_(paired)_contig_17398,Nonyellowing2_no_rRNA.1_(paired)_contig_7177,Nonyellowing2_no_rRNA.1_(paired)_contig_14791,First_Contig362,	0.020497646	0.046931491
GO:0009657	plastid organization	biological_process	17	17	0	515	114	34024	Nonyellowing2_no_rRNA.1_(paired)_contig_29372,Nonyellowing2_no_rRNA.1_(paired)_contig_4362,Nonyellowing2_no_rRNA.1_(paired)_contig_13245,Nonyellowing2_no_rRNA.1_(paired)_contig_4456,Nonyellowing2_no_rRNA.1_(paired)_contig_78841,Nonyellowing2_no_rRNA.1_(paired)_contig_12890,Nonyellowing2_no_rRNA.1_(paired)_contig_23633,Nonyellowing2_no_rRNA.1_(paired)_contig_27964,Nonyellowing2_no_rRNA.1_(paired)_…		1.40E-11	6.49E-10
GO:0009536	plastid	cellular_component	9	3	6	515	564	34024	Nonyellowing2_no_rRNA.1_(paired)_contig_11418,Nonyellowing2_no_rRNA.1_(paired)_contig_11190,Nonyellowing2_no_rRNA.1_(paired)_contig_36907,Nonyellowing2_no_rRNA.1_(paired)_contig_16072,Nonyellowing2_no_rRNA.1_(paired)_contig_7555,Nonyellowing2_no_rRNA.1_(paired)_contig_11191,Nonyellowing2_no_rRNA.1_(paired)_contig_13637,Nonyellowing2_no_rRNA.1_(paired)_contig_11429,Nonyellowing2_no_rRNA.1_(paired)…	Nonyellowing2_no_rRNA.1_(paired)_contig_75978,Nonyellowing2_no_rRNA.1_(paired)_contig_817,Nonyellowing2_no_rRNA.1_(paired)_contig_3294,Nonyellowing2_no_rRNA.1_(paired)_contig_22524,	0.015249658	0.037120878
GO:0009506	plasmodesma	cellular_component	25	9	16	515	1480	34024	Nonyellowing2_no_rRNA.1_(paired)_contig_7246,Nonyellowing2_no_rRNA.1_(paired)_contig_4324,Nonyellowing2_no_rRNA.1_(paired)_contig_27964,Nonyellowing2_no_rRNA.1_(paired)_contig_10854,Nonyellowing2_no_rRNA.1_(paired)_contig_7555,Nonyellowing2_no_rRNA.1_(paired)_contig_8009,Nonyellowing2_no_rRNA.1_(paired)_contig_9400,Nonyellowing2_no_rRNA.1_(paired)_contig_8219,Nonyellowing2_no_rRNA.1_(paired)_cont…	Nonyellowing2_no_rRNA.1_(paired)_contig_65352,Nonyellowing2_no_rRNA.1_(paired)_contig_11687,Nonyellowing2_no_rRNA.1_(paired)_contig_10301,Nonyellowing2_no_rRNA.1_(paired)_contig_68446,Nonyellowing2_no_rRNA.1_(paired)_contig_34885,Nonyellowing2_no_rRNA.1_(paired)_contig_13070,Nonyellowing2_no_rRNA.1_(paired)_contig_582,Nonyellowing2_no_rRNA.1_(paired)_contig_42123,Nonyellowing2_no_rRNA.1_(paired)_…	1.27E-15	1.68E-13
GO:0005886	plasma membrane	cellular_component	42	23	19	515	5624	34024	Nonyellowing2_no_rRNA.1_(paired)_contig_23749,Nonyellowing2_no_rRNA.1_(paired)_contig_110684,Nonyellowing2_no_rRNA.1_(paired)_contig_1822,Nonyellowing2_no_rRNA.1_(paired)_contig_8771,Nonyellowing2_no_rRNA.1_(paired)_contig_15397,Nonyellowing2_no_rRNA.1_(paired)_contig_13455,Nonyellowing2_no_rRNA.1_(paired)_contig_11190,Nonyellowing2_no_rRNA.1_(paired)_contig_22763,Nonyellowing2_no_rRNA.1_(paired)…	Nonyellowing2_no_rRNA.1_(paired)_contig_74671,Nonyellowing2_no_rRNA.1_(paired)_contig_253,Nonyellowing2_no_rRNA.1_(paired)_contig_25100,First_Contig824,Nonyellowing2_no_rRNA.1_(paired)_contig_3931,Nonyellowing2_no_rRNA.1_(paired)_contig_9970,Nonyellowing2_no_rRNA.1_(paired)_contig_46428,Nonyellowing2_no_rRNA.1_(paired)_contig_40886,Nonyellowing2_no_rRNA.1_(paired)_contig_21247,Nonyellowing2_no_rR…	0.006382697	0.020862174
GO:0009505	plant-type cell wall	cellular_component	4	2	2	515	429	34024	Nonyellowing2_no_rRNA.1_(paired)_contig_13231,	Nonyellowing2_no_rRNA.1_(paired)_contig_26677,Nonyellowing2_no_rRNA.1_(paired)_contig_905,Nonyellowing2_no_rRNA.1_(paired)_contig_109627,Nonyellowing2_no_rRNA.1_(paired)_contig_24704,	0.009625864	0.026499775
GO:0009654	photosystem II oxygen evolving complex	cellular_component	4	4	0	515	11	34024	Nonyellowing2_no_rRNA.1_(paired)_contig_4456,Nonyellowing2_no_rRNA.1_(paired)_contig_23633,Nonyellowing2_no_rRNA.1_(paired)_contig_17233,		0.000855289	0.005610936
GO:0010207	photosystem II assembly	biological_process	18	18	0	515	192	34024	Nonyellowing2_no_rRNA.1_(paired)_contig_29372,Nonyellowing2_no_rRNA.1_(paired)_contig_8339,Nonyellowing2_no_rRNA.1_(paired)_contig_13245,Nonyellowing2_no_rRNA.1_(paired)_contig_3237,Nonyellowing2_no_rRNA.1_(paired)_contig_23633,Nonyellowing2_no_rRNA.1_(paired)_contig_33294,Nonyellowing2_no_rRNA.1_(paired)_contig_1729,Nonyellowing2_no_rRNA.1_(paired)_contig_1758,Nonyellowing2_no_rRNA.1_(paired)_co…		3.06E-18	5.65E-16
GO:0009783	photosystem II antenna complex	cellular_component	3	3	0	515	4	34024	Nonyellowing2_no_rRNA.1_(paired)_contig_17233,		8.78E-05	0.0010151
GO:0009773	photosynthetic electron transport in photosystem I	biological_process	10	10	0	515	69	34024	Nonyellowing2_no_rRNA.1_(paired)_contig_11393,Nonyellowing2_no_rRNA.1_(paired)_contig_11708,Nonyellowing2_no_rRNA.1_(paired)_contig_19666,Nonyellowing2_no_rRNA.1_(paired)_contig_18553,Nonyellowing2_no_rRNA.1_(paired)_contig_28038,		0.003756189	0.015106413
GO:0009767	photosynthetic electron transport chain	biological_process	4	4	0	515	17	34024	Nonyellowing2_no_rRNA.1_(paired)_contig_11418,Nonyellowing2_no_rRNA.1_(paired)_contig_22763,Nonyellowing2_no_rRNA.1_(paired)_contig_35,Nonyellowing2_no_rRNA.1_(paired)_contig_11429,Nonyellowing2_no_rRNA.1_(paired)_contig_20120,		0.002110038	0.010437353
GO:0019684	photosynthesis, light reaction	biological_process	20	18	2	515	145	34024	Nonyellowing2_no_rRNA.1_(paired)_contig_27964,Nonyellowing2_no_rRNA.1_(paired)_contig_6484,Nonyellowing2_no_rRNA.1_(paired)_contig_5508,Nonyellowing2_no_rRNA.1_(paired)_contig_6296,Nonyellowing2_no_rRNA.1_(paired)_contig_67,Nonyellowing2_no_rRNA.1_(paired)_contig_10032,Nonyellowing2_no_rRNA.1_(paired)_contig_5497,	First_Contig449,First_Contig833,Nonyellowing2_no_rRNA.1_(paired)_contig_6764,Nonyellowing2_no_rRNA.1_(paired)_contig_817,Nonyellowing2_no_rRNA.1_(paired)_contig_34885,Nonyellowing2_no_rRNA.1_(paired)_contig_13070,Nonyellowing2_no_rRNA.1_(paired)_contig_42123,Nonyellowing2_no_rRNA.1_(paired)_contig_23152,Nonyellowing2_no_rRNA.1_(paired)_contig_3602,First_Contig91,Nonyellowing2_no_rRNA.1_(paired)_c…	1.36E-05	0.0001963
GO:0015979	photosynthesis	biological_process	22	22	0	515	145	34024	Nonyellowing2_no_rRNA.1_(paired)_contig_1723,Nonyellowing2_no_rRNA.1_(paired)_contig_7480,Nonyellowing2_no_rRNA.1_(paired)_contig_3237,Nonyellowing2_no_rRNA.1_(paired)_contig_12304,Nonyellowing2_no_rRNA.1_(paired)_contig_23633,Nonyellowing2_no_rRNA.1_(paired)_contig_33294,Nonyellowing2_no_rRNA.1_(paired)_contig_1729,Nonyellowing2_no_rRNA.1_(paired)_contig_5188,Nonyellowing2_no_rRNA.1_(paired)_con…		2.05E-08	5.43E-07
GO:0009853	photorespiration	biological_process	7	3	4	515	186	34024	Nonyellowing2_no_rRNA.1_(paired)_contig_20198,Nonyellowing2_no_rRNA.1_(paired)_contig_1491,Nonyellowing2_no_rRNA.1_(paired)_contig_2149,Nonyellowing2_no_rRNA.1_(paired)_contig_15180,Nonyellowing2_no_rRNA.1_(paired)_contig_8207,Nonyellowing2_no_rRNA.1_(paired)_contig_8331,Nonyellowing2_no_rRNA.1_(paired)_contig_35,Nonyellowing2_no_rRNA.1_(paired)_contig_20120,	Nonyellowing2_no_rRNA.1_(paired)_contig_582,First_Contig21,Nonyellowing2_no_rRNA.1_(paired)_contig_3248,	0.859716204	0.894530359
GO:0010205	photoinhibition	biological_process	3	3	0	515	12	34024	Nonyellowing2_no_rRNA.1_(paired)_contig_3822,Nonyellowing2_no_rRNA.1_(paired)_contig_6062,Nonyellowing2_no_rRNA.1_(paired)_contig_6296,		0.307511613	0.389655126
GO:0009698	phenylpropanoid metabolic process	biological_process	5	1	4	515	132	34024	Nonyellowing2_no_rRNA.1_(paired)_contig_1491,Nonyellowing2_no_rRNA.1_(paired)_contig_23633,Nonyellowing2_no_rRNA.1_(paired)_contig_1758,Nonyellowing2_no_rRNA.1_(paired)_contig_17870,Nonyellowing2_no_rRNA.1_(paired)_contig_24492,Nonyellowing2_no_rRNA.1_(paired)_contig_5508,Nonyellowing2_no_rRNA.1_(paired)_contig_5511,Nonyellowing2_no_rRNA.1_(paired)_contig_28467,Nonyellowing2_no_rRNA.1_(paired)_co…	Nonyellowing2_no_rRNA.1_(paired)_contig_11687,Nonyellowing2_no_rRNA.1_(paired)_contig_10301,Nonyellowing2_no_rRNA.1_(paired)_contig_68446,Nonyellowing2_no_rRNA.1_(paired)_contig_23152,Nonyellowing2_no_rRNA.1_(paired)_contig_60621,First_Contig723,Nonyellowing2_no_rRNA.1_(paired)_contig_4655,	0.238277466	0.319429936
GO:0005777	peroxisome	cellular_component	4	3	1	515	273	34024	Nonyellowing2_no_rRNA.1_(paired)_contig_24002,Nonyellowing2_no_rRNA.1_(paired)_contig_14058,	Nonyellowing2_no_rRNA.1_(paired)_contig_26677,Nonyellowing2_no_rRNA.1_(paired)_contig_25329,Nonyellowing2_no_rRNA.1_(paired)_contig_26743,	0.01556402	0.037786663
GO:0006098	pentose-phosphate shunt	biological_process	15	15	0	515	260	34024	Nonyellowing2_no_rRNA.1_(paired)_contig_4456,Nonyellowing2_no_rRNA.1_(paired)_contig_30174,Nonyellowing2_no_rRNA.1_(paired)_contig_23633,Nonyellowing2_no_rRNA.1_(paired)_contig_33294,Nonyellowing2_no_rRNA.1_(paired)_contig_13927,Nonyellowing2_no_rRNA.1_(paired)_contig_17870,Nonyellowing2_no_rRNA.1_(paired)_contig_3122,Nonyellowing2_no_rRNA.1_(paired)_contig_28063,Nonyellowing2_no_rRNA.1_(paired)_…		3.36E-07	7.06E-06
GO:0031408	oxylipin biosynthetic process	biological_process	4	3	1	515	59	34024	Nonyellowing2_no_rRNA.1_(paired)_contig_19088,Nonyellowing2_no_rRNA.1_(paired)_contig_8207,Nonyellowing2_no_rRNA.1_(paired)_contig_8331,Nonyellowing2_no_rRNA.1_(paired)_contig_3510,	First_Contig672,	0.366870209	0.446519663
GO:0019825	oxygen binding	molecular_function	3	1	2	515	222	34024	Nonyellowing2_no_rRNA.1_(paired)_contig_17019,Nonyellowing2_no_rRNA.1_(paired)_contig_1769,Nonyellowing2_no_rRNA.1_(paired)_contig_13118,Nonyellowing2_no_rRNA.1_(paired)_contig_3756,	Nonyellowing2_no_rRNA.1_(paired)_contig_12914,Nonyellowing2_no_rRNA.1_(paired)_contig_5106,First_Contig24,	0.002760189	0.011449215
GO:0006733	oxidoreduction coenzyme metabolic process	biological_process	4	3	1	515	83	34024	Nonyellowing2_no_rRNA.1_(paired)_contig_1491,Nonyellowing2_no_rRNA.1_(paired)_contig_23633,Nonyellowing2_no_rRNA.1_(paired)_contig_1758,Nonyellowing2_no_rRNA.1_(paired)_contig_17870,Nonyellowing2_no_rRNA.1_(paired)_contig_24492,Nonyellowing2_no_rRNA.1_(paired)_contig_5508,Nonyellowing2_no_rRNA.1_(paired)_contig_5511,Nonyellowing2_no_rRNA.1_(paired)_contig_28467,Nonyellowing2_no_rRNA.1_(paired)_co…	Nonyellowing2_no_rRNA.1_(paired)_contig_3557,Nonyellowing2_no_rRNA.1_(paired)_contig_12914,Nonyellowing2_no_rRNA.1_(paired)_contig_5106,Nonyellowing2_no_rRNA.1_(paired)_contig_3558,First_Contig24,	9.59E-06	0.000150411
GO:0016491	oxidoreductase activity	molecular_function	5	4	1	515	283	34024	Nonyellowing2_no_rRNA.1_(paired)_contig_8207,Nonyellowing2_no_rRNA.1_(paired)_contig_17020,Nonyellowing2_no_rRNA.1_(paired)_contig_8331,Nonyellowing2_no_rRNA.1_(paired)_contig_17590,	First_Contig368,Nonyellowing2_no_rRNA.1_(paired)_contig_3475,Nonyellowing2_no_rRNA.1_(paired)_contig_31067,	0.158568591	0.227052549
GO:0055114	oxidation-reduction process	biological_process	3	1	2	515	130	34024	Nonyellowing2_no_rRNA.1_(paired)_contig_4487,Nonyellowing2_no_rRNA.1_(paired)_contig_7555,Nonyellowing2_no_rRNA.1_(paired)_contig_1797,	Second_Contig10,	0.174216865	0.245282496
GO:0048481	ovule development	biological_process	3	2	1	515	231	34024	Nonyellowing2_no_rRNA.1_(paired)_contig_4473,	First_Contig368,Nonyellowing2_no_rRNA.1_(paired)_contig_17319,First_Contig421,	0.273552491	0.354392233
GO:0045735	nutrient reservoir activity	molecular_function	4	1	3	515	46	34024	Nonyellowing2_no_rRNA.1_(paired)_contig_23633,Nonyellowing2_no_rRNA.1_(paired)_contig_5508,Nonyellowing2_no_rRNA.1_(paired)_contig_17233,Nonyellowing2_no_rRNA.1_(paired)_contig_6222,	Nonyellowing2_no_rRNA.1_(paired)_contig_582,Nonyellowing2_no_rRNA.1_(paired)_contig_3248,	0.002462463	0.016505639
GO:0005634	nucleus	cellular_component	26	1	25	515	10793	34024	Nonyellowing2_no_rRNA.1_(paired)_contig_1254,Nonyellowing2_no_rRNA.1_(paired)_contig_3822,Nonyellowing2_no_rRNA.1_(paired)_contig_8954,Nonyellowing2_no_rRNA.1_(paired)_contig_9569,Nonyellowing2_no_rRNA.1_(paired)_contig_17730,Nonyellowing2_no_rRNA.1_(paired)_contig_20198,Nonyellowing2_no_rRNA.1_(paired)_contig_8771,Nonyellowing2_no_rRNA.1_(paired)_contig_5735,Nonyellowing2_no_rRNA.1_(paired)_cont…	First_Contig368,First_Contig125,First_Contig119,First_Contig672,Nonyellowing2_no_rRNA.1_(paired)_contig_11555,First_Contig449,First_Contig833,Nonyellowing2_no_rRNA.1_(paired)_contig_7044,Nonyellowing2_no_rRNA.1_(paired)_contig_9970,Nonyellowing2_no_rRNA.1_(paired)_contig_34885,Nonyellowing2_no_rRNA.1_(paired)_contig_4706,Nonyellowing2_no_rRNA.1_(paired)_contig_17319,First_Contig51,Nonyellowing2_n…	5.50E-08	1.30E-06
GO:0009117	nucleotide metabolic process	biological_process	4	3	1	515	92	34024	Nonyellowing2_no_rRNA.1_(paired)_contig_1254,Nonyellowing2_no_rRNA.1_(paired)_contig_9569,Nonyellowing2_no_rRNA.1_(paired)_contig_8207,Nonyellowing2_no_rRNA.1_(paired)_contig_67,Nonyellowing2_no_rRNA.1_(paired)_contig_8331,Nonyellowing2_no_rRNA.1_(paired)_contig_13560,	Nonyellowing2_no_rRNA.1_(paired)_contig_1491,Nonyellowing2_no_rRNA.1_(paired)_contig_23633,Nonyellowing2_no_rRNA.1_(paired)_contig_1758,Nonyellowing2_no_rRNA.1_(paired)_contig_17870,Nonyellowing2_no_rRNA.1_(paired)_contig_24492,Nonyellowing2_no_rRNA.1_(paired)_contig_5508,Nonyellowing2_no_rRNA.1_(paired)_contig_5511,Nonyellowing2_no_rRNA.1_(paired)_contig_28467,Nonyellowing2_no_rRNA.1_(paired)_co…	0.537790311	0.611125353
GO:0005730	nucleolus	cellular_component	7	1	6	515	415	34024	Nonyellowing2_no_rRNA.1_(paired)_contig_17233,Nonyellowing2_no_rRNA.1_(paired)_contig_159,	Nonyellowing2_no_rRNA.1_(paired)_contig_2110,Nonyellowing2_no_rRNA.1_(paired)_contig_33260,Nonyellowing2_no_rRNA.1_(paired)_contig_5567,Nonyellowing2_no_rRNA.1_(paired)_contig_103,Nonyellowing2_no_rRNA.1_(paired)_contig_2762,Nonyellowing2_no_rRNA.1_(paired)_contig_10180,Nonyellowing2_no_rRNA.1_(paired)_contig_92695,Nonyellowing2_no_rRNA.1_(paired)_contig_436,Nonyellowing2_no_rRNA.1_(paired)_conti…	4.21E-09	1.22E-07
GO:0003676	nucleic acid binding	molecular_function	2	2	0	515	554	34024	Nonyellowing2_no_rRNA.1_(paired)_contig_5735,		0.005362503	0.018577959
GO:0010196	nonphotochemical quenching	biological_process	6	6	0	515	13	34024	Nonyellowing2_no_rRNA.1_(paired)_contig_1491,Nonyellowing2_no_rRNA.1_(paired)_contig_23633,Nonyellowing2_no_rRNA.1_(paired)_contig_1758,Nonyellowing2_no_rRNA.1_(paired)_contig_17870,Nonyellowing2_no_rRNA.1_(paired)_contig_24492,Nonyellowing2_no_rRNA.1_(paired)_contig_5508,Nonyellowing2_no_rRNA.1_(paired)_contig_5511,Nonyellowing2_no_rRNA.1_(paired)_contig_28467,Nonyellowing2_no_rRNA.1_(paired)_co…		0.000171001	0.001647665
GO:0015706	nitrate transport	biological_process	6	1	5	515	281	34024	Nonyellowing2_no_rRNA.1_(paired)_contig_1758,Nonyellowing2_no_rRNA.1_(paired)_contig_5508,Nonyellowing2_no_rRNA.1_(paired)_contig_6296,Nonyellowing2_no_rRNA.1_(paired)_contig_22384,Nonyellowing2_no_rRNA.1_(paired)_contig_5222,Nonyellowing2_no_rRNA.1_(paired)_contig_34263,Nonyellowing2_no_rRNA.1_(paired)_contig_14931,	First_Contig833,First_Contig844,	0.028906896	0.059684998
GO:0045892	negative regulation of transcription, DNA-templated	biological_process	2	1	1	515	249	34024	Nonyellowing2_no_rRNA.1_(paired)_contig_3822,	First_Contig833,Nonyellowing2_no_rRNA.1_(paired)_contig_10180,	0.086061127	0.138205803
GO:0010187	negative regulation of seed germination	biological_process	3	2	1	515	30	34024	Nonyellowing2_no_rRNA.1_(paired)_contig_35932,	First_Contig368,Nonyellowing2_no_rRNA.1_(paired)_contig_22729,First_Contig421,	0.080045353	0.131747245
GO:0043069	negative regulation of programmed cell death	biological_process	4	1	3	515	399	34024	Nonyellowing2_no_rRNA.1_(paired)_contig_22921,Nonyellowing2_no_rRNA.1_(paired)_contig_22922,Nonyellowing2_no_rRNA.1_(paired)_contig_6062,Nonyellowing2_no_rRNA.1_(paired)_contig_14278,Nonyellowing2_no_rRNA.1_(paired)_contig_13028,	First_Contig444,	0.000157493	0.001533488
GO:0031348	negative regulation of defense response	biological_process	14	11	3	515	527	34024	Nonyellowing2_no_rRNA.1_(paired)_contig_21951,Nonyellowing2_no_rRNA.1_(paired)_contig_26258,Nonyellowing2_no_rRNA.1_(paired)_contig_7286,Nonyellowing2_no_rRNA.1_(paired)_contig_1868,Nonyellowing2_no_rRNA.1_(paired)_contig_11805,Nonyellowing2_no_rRNA.1_(paired)_contig_722,Nonyellowing2_no_rRNA.1_(paired)_contig_5226,	Nonyellowing2_no_rRNA.1_(paired)_contig_75978,Nonyellowing2_no_rRNA.1_(paired)_contig_44474,Nonyellowing2_no_rRNA.1_(paired)_contig_13462,Nonyellowing2_no_rRNA.1_(paired)_contig_17398,Nonyellowing2_no_rRNA.1_(paired)_contig_34885,Nonyellowing2_no_rRNA.1_(paired)_contig_42123,Nonyellowing2_no_rRNA.1_(paired)_contig_23152,First_Contig136,First_Contig723,Nonyellowing2_no_rRNA.1_(paired)_contig_436,F…	0.018946505	0.043813793
GO:0034660	ncRNA metabolic process	biological_process	7	7	0	515	124	34024	Nonyellowing2_no_rRNA.1_(paired)_contig_1758,Nonyellowing2_no_rRNA.1_(paired)_contig_13870,Nonyellowing2_no_rRNA.1_(paired)_contig_42817,Nonyellowing2_no_rRNA.1_(paired)_contig_1769,Nonyellowing2_no_rRNA.1_(paired)_contig_17233,Nonyellowing2_no_rRNA.1_(paired)_contig_3510,Nonyellowing2_no_rRNA.1_(paired)_contig_11713,		0.002087892	0.010383336
GO:0016210	naringenin-chalcone synthase activity	molecular_function	3	1	2	515	13	34024	Nonyellowing2_no_rRNA.1_(paired)_contig_54978,	Nonyellowing2_no_rRNA.1_(paired)_contig_17681,Nonyellowing2_no_rRNA.1_(paired)_contig_7922,First_Contig2392,	0.782980021	0.832478758
GO:0010264	myo-inositol hexakisphosphate biosynthetic process	biological_process	4	2	2	515	87	34024	Nonyellowing2_no_rRNA.1_(paired)_contig_8602,Nonyellowing2_no_rRNA.1_(paired)_contig_9706,Nonyellowing2_no_rRNA.1_(paired)_contig_10820,Nonyellowing2_no_rRNA.1_(paired)_contig_6222,	Nonyellowing2_no_rRNA.1_(paired)_contig_75978,Nonyellowing2_no_rRNA.1_(paired)_contig_32814,	0.109750084	0.170048288
GO:0009825	multidimensional cell growth	biological_process	3	2	1	515	164	34024	Nonyellowing2_no_rRNA.1_(paired)_contig_12914,Nonyellowing2_no_rRNA.1_(paired)_contig_5106,First_Contig24,	Nonyellowing2_no_rRNA.1_(paired)_contig_11687,Nonyellowing2_no_rRNA.1_(paired)_contig_10301,Nonyellowing2_no_rRNA.1_(paired)_contig_60621,Nonyellowing2_no_rRNA.1_(paired)_contig_4655,	5.61E-06	9.44E-05
GO:0007275	multicellular organismal development	biological_process	3	2	1	515	156	34024	Nonyellowing2_no_rRNA.1_(paired)_contig_10854,Nonyellowing2_no_rRNA.1_(paired)_contig_29370,Nonyellowing2_no_rRNA.1_(paired)_contig_34263,	Nonyellowing2_no_rRNA.1_(paired)_contig_41526,	0.799419222	0.846067254
GO:0003674	molecular_function	molecular_function	49	13	36	515	6132	34024	Nonyellowing2_no_rRNA.1_(paired)_contig_23749,Nonyellowing2_no_rRNA.1_(paired)_contig_110684,Nonyellowing2_no_rRNA.1_(paired)_contig_1822,Nonyellowing2_no_rRNA.1_(paired)_contig_8771,Nonyellowing2_no_rRNA.1_(paired)_contig_15397,Nonyellowing2_no_rRNA.1_(paired)_contig_13455,Nonyellowing2_no_rRNA.1_(paired)_contig_11190,Nonyellowing2_no_rRNA.1_(paired)_contig_22763,Nonyellowing2_no_rRNA.1_(paired)…	Nonyellowing2_no_rRNA.1_(paired)_contig_74671,Nonyellowing2_no_rRNA.1_(paired)_contig_253,Nonyellowing2_no_rRNA.1_(paired)_contig_25100,First_Contig824,Nonyellowing2_no_rRNA.1_(paired)_contig_3931,Nonyellowing2_no_rRNA.1_(paired)_contig_9970,Nonyellowing2_no_rRNA.1_(paired)_contig_46428,Nonyellowing2_no_rRNA.1_(paired)_contig_40886,Nonyellowing2_no_rRNA.1_(paired)_contig_21247,Nonyellowing2_no_rR…	0.006382697	0.020862174
GO:0005739	mitochondrion	cellular_component	24	10	14	515	3914	34024	Nonyellowing2_no_rRNA.1_(paired)_contig_13995,Nonyellowing2_no_rRNA.1_(paired)_contig_11418,Nonyellowing2_no_rRNA.1_(paired)_contig_3774,Nonyellowing2_no_rRNA.1_(paired)_contig_2149,Nonyellowing2_no_rRNA.1_(paired)_contig_22520,Nonyellowing2_no_rRNA.1_(paired)_contig_1868,Nonyellowing2_no_rRNA.1_(paired)_contig_16072,Nonyellowing2_no_rRNA.1_(paired)_contig_10854,Nonyellowing2_no_rRNA.1_(paired)_c…	Nonyellowing2_no_rRNA.1_(paired)_contig_75978,First_Contig449,Nonyellowing2_no_rRNA.1_(paired)_contig_17398,Nonyellowing2_no_rRNA.1_(paired)_contig_26677,Nonyellowing2_no_rRNA.1_(paired)_contig_34885,Nonyellowing2_no_rRNA.1_(paired)_contig_905,Nonyellowing2_no_rRNA.1_(paired)_contig_13070,First_Contig444,First_Contig76,Nonyellowing2_no_rRNA.1_(paired)_contig_42123,Nonyellowing2_no_rRNA.1_(paired)…	0.006274248	0.020580422
GO:0008237	metallopeptidase activity	molecular_function	4	3	1	515	43	34024	Nonyellowing2_no_rRNA.1_(paired)_contig_54978,	First_Contig833,Nonyellowing2_no_rRNA.1_(paired)_contig_17681,Nonyellowing2_no_rRNA.1_(paired)_contig_13876,Nonyellowing2_no_rRNA.1_(paired)_contig_7922,First_Contig2392,	0.454554668	0.534260569
GO:0046872	metal ion binding	molecular_function	6	2	4	515	282	34024	Nonyellowing2_no_rRNA.1_(paired)_contig_4473,	Nonyellowing2_no_rRNA.1_(paired)_contig_11687,Nonyellowing2_no_rRNA.1_(paired)_contig_10301,Nonyellowing2_no_rRNA.1_(paired)_contig_3910,Nonyellowing2_no_rRNA.1_(paired)_contig_3882,Nonyellowing2_no_rRNA.1_(paired)_contig_60621,Nonyellowing2_no_rRNA.1_(paired)_contig_10180,Second_Contig10,Nonyellowing2_no_rRNA.1_(paired)_contig_4655,	0.016352053	0.039492556
GO:0008152	metabolic process	biological_process	4	3	1	515	434	34024	Nonyellowing2_no_rRNA.1_(paired)_contig_23633,Nonyellowing2_no_rRNA.1_(paired)_contig_5508,Nonyellowing2_no_rRNA.1_(paired)_contig_17233,Nonyellowing2_no_rRNA.1_(paired)_contig_6222,	Nonyellowing2_no_rRNA.1_(paired)_contig_582,Nonyellowing2_no_rRNA.1_(paired)_contig_3248,	0.000831548	0.005655747
GO:0009933	meristem structural organization	biological_process	3	0	3	515	161	34024		Nonyellowing2_no_rRNA.1_(paired)_contig_3329,	0.007993882	0.023624092
GO:0048507	meristem development	biological_process	3	1	2	515	65	34024	Nonyellowing2_no_rRNA.1_(paired)_contig_7907,Nonyellowing2_no_rRNA.1_(paired)_contig_35037,Nonyellowing2_no_rRNA.1_(paired)_contig_57870,Nonyellowing2_no_rRNA.1_(paired)_contig_52806,	Nonyellowing2_no_rRNA.1_(paired)_contig_12914,Nonyellowing2_no_rRNA.1_(paired)_contig_5106,First_Contig24,	0.000986451	0.006207258
GO:0030397	membrane disassembly	biological_process	3	0	3	515	18	34024	Nonyellowing2_no_rRNA.1_(paired)_contig_1491,Nonyellowing2_no_rRNA.1_(paired)_contig_23633,Nonyellowing2_no_rRNA.1_(paired)_contig_1758,Nonyellowing2_no_rRNA.1_(paired)_contig_17870,Nonyellowing2_no_rRNA.1_(paired)_contig_24492,Nonyellowing2_no_rRNA.1_(paired)_contig_5508,Nonyellowing2_no_rRNA.1_(paired)_contig_5511,Nonyellowing2_no_rRNA.1_(paired)_contig_28467,Nonyellowing2_no_rRNA.1_(paired)_co…	Nonyellowing2_no_rRNA.1_(paired)_contig_17319,Nonyellowing2_no_rRNA.1_(paired)_contig_22729,First_Contig421,	0.121699507	0.183941248
GO:0016020	membrane	cellular_component	45	32	13	515	2253	34024	Nonyellowing2_no_rRNA.1_(paired)_contig_11691,Nonyellowing2_no_rRNA.1_(paired)_contig_11418,Nonyellowing2_no_rRNA.1_(paired)_contig_2315,Nonyellowing2_no_rRNA.1_(paired)_contig_11190,Nonyellowing2_no_rRNA.1_(paired)_contig_787,Nonyellowing2_no_rRNA.1_(paired)_contig_7246,Nonyellowing2_no_rRNA.1_(paired)_contig_2149,Nonyellowing2_no_rRNA.1_(paired)_contig_9726,Nonyellowing2_no_rRNA.1_(paired)_cont…	First_Contig368,Nonyellowing2_no_rRNA.1_(paired)_contig_65352,First_Contig449,First_Contig833,Nonyellowing2_no_rRNA.1_(paired)_contig_7178,Nonyellowing2_no_rRNA.1_(paired)_contig_6764,First_Contig144,Nonyellowing2_no_rRNA.1_(paired)_contig_817,Nonyellowing2_no_rRNA.1_(paired)_contig_88924,Nonyellowing2_no_rRNA.1_(paired)_contig_26677,Nonyellowing2_no_rRNA.1_(paired)_contig_34885,Nonyellowing2_no_…	0.006064063	0.020104869
GO:0000165	MAPK cascade	biological_process	14	11	3	515	390	34024	Nonyellowing2_no_rRNA.1_(paired)_contig_7246,Nonyellowing2_no_rRNA.1_(paired)_contig_667,Nonyellowing2_no_rRNA.1_(paired)_contig_23633,Nonyellowing2_no_rRNA.1_(paired)_contig_27964,Nonyellowing2_no_rRNA.1_(paired)_contig_9400,Nonyellowing2_no_rRNA.1_(paired)_contig_5508,Nonyellowing2_no_rRNA.1_(paired)_contig_4273,Nonyellowing2_no_rRNA.1_(paired)_contig_6296,Nonyellowing2_no_rRNA.1_(paired)_conti…	Nonyellowing2_no_rRNA.1_(paired)_contig_68446,Nonyellowing2_no_rRNA.1_(paired)_contig_3532,Nonyellowing2_no_rRNA.1_(paired)_contig_31067,	6.38E-12	3.28E-10
GO:0000023	maltose metabolic process	biological_process	8	8	0	515	197	34024	Nonyellowing2_no_rRNA.1_(paired)_contig_21986,Nonyellowing2_no_rRNA.1_(paired)_contig_31749,Nonyellowing2_no_rRNA.1_(paired)_contig_3774,Nonyellowing2_no_rRNA.1_(paired)_contig_47655,Nonyellowing2_no_rRNA.1_(paired)_contig_26258,Nonyellowing2_no_rRNA.1_(paired)_contig_11011,Nonyellowing2_no_rRNA.1_(paired)_contig_9700,Nonyellowing2_no_rRNA.1_(paired)_contig_10493,Nonyellowing2_no_rRNA.1_(paired)_…		0.000333661	0.00293939
GO:0009106	lipoate metabolic process	biological_process	4	3	1	515	83	34024	Nonyellowing2_no_rRNA.1_(paired)_contig_23633,Nonyellowing2_no_rRNA.1_(paired)_contig_5508,Nonyellowing2_no_rRNA.1_(paired)_contig_17233,Nonyellowing2_no_rRNA.1_(paired)_contig_6222,	Nonyellowing2_no_rRNA.1_(paired)_contig_582,Nonyellowing2_no_rRNA.1_(paired)_contig_3248,	0.000831548	0.006747208
GO:0034440	lipid oxidation	biological_process	4	1	3	515	46	34024	Nonyellowing2_no_rRNA.1_(paired)_contig_27964,	Nonyellowing2_no_rRNA.1_(paired)_contig_10180,Nonyellowing2_no_rRNA.1_(paired)_contig_3475,Nonyellowing2_no_rRNA.1_(paired)_contig_92695,Nonyellowing2_no_rRNA.1_(paired)_contig_436,Nonyellowing2_no_rRNA.1_(paired)_contig_26226,	0.03147599	0.062883997
GO:1990136	linoleate 9S-lipoxygenase activity	molecular_function	3	0	3	515	24	34024		Nonyellowing2_no_rRNA.1_(paired)_contig_13070,	0.034582631	0.068498786
GO:0016165	linoleate 13S-lipoxygenase activity	molecular_function	4	1	3	515	51	34024	Nonyellowing2_no_rRNA.1_(paired)_contig_23633,Nonyellowing2_no_rRNA.1_(paired)_contig_5508,Nonyellowing2_no_rRNA.1_(paired)_contig_17233,Nonyellowing2_no_rRNA.1_(paired)_contig_6222,	Nonyellowing2_no_rRNA.1_(paired)_contig_582,Nonyellowing2_no_rRNA.1_(paired)_contig_3248,	0.00429732	0.016843311
GO:0009809	lignin biosynthetic process	biological_process	3	1	2	515	103	34024	Nonyellowing2_no_rRNA.1_(paired)_contig_28120,	Nonyellowing2_no_rRNA.1_(paired)_contig_23301,Nonyellowing2_no_rRNA.1_(paired)_contig_436,Nonyellowing2_no_rRNA.1_(paired)_contig_42781,	0.038787742	0.074282943
GO:0030076	light-harvesting complex	cellular_component	6	6	0	515	15	34024	Nonyellowing2_no_rRNA.1_(paired)_contig_17870,Nonyellowing2_no_rRNA.1_(paired)_contig_24492,Nonyellowing2_no_rRNA.1_(paired)_contig_17233,Nonyellowing2_no_rRNA.1_(paired)_contig_24893,Nonyellowing2_no_rRNA.1_(paired)_contig_34263,		0.000872303	0.005682254
GO:0010150	leaf senescence	biological_process	4	3	1	515	111	34024	Nonyellowing2_no_rRNA.1_(paired)_contig_23633,Nonyellowing2_no_rRNA.1_(paired)_contig_5508,Nonyellowing2_no_rRNA.1_(paired)_contig_17233,Nonyellowing2_no_rRNA.1_(paired)_contig_6222,	Nonyellowing2_no_rRNA.1_(paired)_contig_582,Nonyellowing2_no_rRNA.1_(paired)_contig_3248,	0.000889315	0.005712615
GO:0009965	leaf morphogenesis	biological_process	7	5	2	515	286	34024	Nonyellowing2_no_rRNA.1_(paired)_contig_21951,Nonyellowing2_no_rRNA.1_(paired)_contig_7907,Nonyellowing2_no_rRNA.1_(paired)_contig_27964,Nonyellowing2_no_rRNA.1_(paired)_contig_39668,Nonyellowing2_no_rRNA.1_(paired)_contig_846,Nonyellowing2_no_rRNA.1_(paired)_contig_8155,Nonyellowing2_no_rRNA.1_(paired)_contig_29859,Nonyellowing2_no_rRNA.1_(paired)_contig_23084,Nonyellowing2_no_rRNA.1_(paired)_co…	Nonyellowing2_no_rRNA.1_(paired)_contig_10180,Nonyellowing2_no_rRNA.1_(paired)_contig_92695,	0.001125616	0.006761006
GO:0010311	lateral root formation	biological_process	4	0	4	515	82	34024		Nonyellowing2_no_rRNA.1_(paired)_contig_582,Nonyellowing2_no_rRNA.1_(paired)_contig_3248,	0.000831548	0.006747208
GO:0048527	lateral root development	biological_process	4	2	2	515	93	34024	Nonyellowing2_no_rRNA.1_(paired)_contig_23633,Nonyellowing2_no_rRNA.1_(paired)_contig_5508,Nonyellowing2_no_rRNA.1_(paired)_contig_17233,Nonyellowing2_no_rRNA.1_(paired)_contig_6222,	Nonyellowing2_no_rRNA.1_(paired)_contig_582,Nonyellowing2_no_rRNA.1_(paired)_contig_3248,	0.000831548	0.006747208
GO:0015934	large ribosomal subunit	cellular_component	3	2	1	515	36	34024	Nonyellowing2_no_rRNA.1_(paired)_contig_36875,Nonyellowing2_no_rRNA.1_(paired)_contig_8155,Nonyellowing2_no_rRNA.1_(paired)_contig_13894,	Nonyellowing2_no_rRNA.1_(paired)_contig_6272,	0.606480792	0.671849979
GO:0016301	kinase activity	molecular_function	2	1	1	515	1712	34024	Nonyellowing2_no_rRNA.1_(paired)_contig_5735,	First_Contig51,	0.304218244	0.386541039
GO:0009867	jasmonic acid mediated signaling pathway	biological_process	13	11	2	515	547	34024	Nonyellowing2_no_rRNA.1_(paired)_contig_1723,Nonyellowing2_no_rRNA.1_(paired)_contig_6099,Nonyellowing2_no_rRNA.1_(paired)_contig_23633,Nonyellowing2_no_rRNA.1_(paired)_contig_8207,Nonyellowing2_no_rRNA.1_(paired)_contig_17020,Nonyellowing2_no_rRNA.1_(paired)_contig_5508,Nonyellowing2_no_rRNA.1_(paired)_contig_17233,Nonyellowing2_no_rRNA.1_(paired)_contig_6523,Nonyellowing2_no_rRNA.1_(paired)_con…	Nonyellowing2_no_rRNA.1_(paired)_contig_3557,Nonyellowing2_no_rRNA.1_(paired)_contig_12914,Nonyellowing2_no_rRNA.1_(paired)_contig_5106,Nonyellowing2_no_rRNA.1_(paired)_contig_582,Nonyellowing2_no_rRNA.1_(paired)_contig_3558,First_Contig24,Nonyellowing2_no_rRNA.1_(paired)_contig_3248,	9.70E-08	2.14E-06
GO:0009695	jasmonic acid biosynthetic process	biological_process	11	7	4	515	283	34024	Nonyellowing2_no_rRNA.1_(paired)_contig_7246,Nonyellowing2_no_rRNA.1_(paired)_contig_27964,Nonyellowing2_no_rRNA.1_(paired)_contig_21389,Nonyellowing2_no_rRNA.1_(paired)_contig_5497,	First_Contig833,Nonyellowing2_no_rRNA.1_(paired)_contig_6764,Nonyellowing2_no_rRNA.1_(paired)_contig_42123,Nonyellowing2_no_rRNA.1_(paired)_contig_3602,Nonyellowing2_no_rRNA.1_(paired)_contig_33935,Nonyellowing2_no_rRNA.1_(paired)_contig_10180,Nonyellowing2_no_rRNA.1_(paired)_contig_3475,Nonyellowing2_no_rRNA.1_(paired)_contig_92695,Nonyellowing2_no_rRNA.1_(paired)_contig_436,Nonyellowing2_no_rRN…	3.57E-05	0.000465053
GO:0019288	isopentenyl diphosphate biosynthetic process, methylerythritol 4-phosphate pathway	biological_process	14	13	1	515	368	34024	Nonyellowing2_no_rRNA.1_(paired)_contig_4456,Nonyellowing2_no_rRNA.1_(paired)_contig_15397,Nonyellowing2_no_rRNA.1_(paired)_contig_3237,Nonyellowing2_no_rRNA.1_(paired)_contig_7246,Nonyellowing2_no_rRNA.1_(paired)_contig_12890,Nonyellowing2_no_rRNA.1_(paired)_contig_23633,Nonyellowing2_no_rRNA.1_(paired)_contig_1729,Nonyellowing2_no_rRNA.1_(paired)_contig_1758,Nonyellowing2_no_rRNA.1_(paired)_con…	Nonyellowing2_no_rRNA.1_(paired)_contig_582,Nonyellowing2_no_rRNA.1_(paired)_contig_3248,	3.56E-15	4.12E-13
GO:0016226	iron-sulfur cluster assembly	biological_process	3	3	0	515	142	34024	Nonyellowing2_no_rRNA.1_(paired)_contig_6523,		0.504240012	0.583027514
GO:0006826	iron ion transport	biological_process	5	2	3	515	132	34024	Nonyellowing2_no_rRNA.1_(paired)_contig_2149,Nonyellowing2_no_rRNA.1_(paired)_contig_13917,Nonyellowing2_no_rRNA.1_(paired)_contig_159,	Nonyellowing2_no_rRNA.1_(paired)_contig_33260,Nonyellowing2_no_rRNA.1_(paired)_contig_5567,Nonyellowing2_no_rRNA.1_(paired)_contig_103,Nonyellowing2_no_rRNA.1_(paired)_contig_90428,	2.76E-06	5.10E-05
GO:0035556	intracellular signal transduction	biological_process	2	2	0	515	292	34024	Nonyellowing2_no_rRNA.1_(paired)_contig_36415,Nonyellowing2_no_rRNA.1_(paired)_contig_92695		0.25069896	0.674117843
GO:0043231	intracellular membrane-bounded organelle	cellular_component	3	1	2	515	87	34024	Nonyellowing2_no_rRNA.1_(paired)_contig_4487,Nonyellowing2_no_rRNA.1_(paired)_contig_1797,Nonyellowing2_no_rRNA.1_(paired)_contig_26477,	Second_Contig10,	0.43299606	0.516801749
GO:0005887	integral component of plasma membrane	cellular_component	4	3	1	515	65	34024	Nonyellowing2_no_rRNA.1_(paired)_contig_23633,Nonyellowing2_no_rRNA.1_(paired)_contig_5508,Nonyellowing2_no_rRNA.1_(paired)_contig_17233,Nonyellowing2_no_rRNA.1_(paired)_contig_6222,	Nonyellowing2_no_rRNA.1_(paired)_contig_582,Nonyellowing2_no_rRNA.1_(paired)_contig_3248,	0.001475723	0.007625944
GO:0016312	inositol bisphosphate phosphatase activity	molecular_function	3	0	3	515	6	34024		First_Contig343,	0.001480597	0.007608625
GO:0045087	innate immune response	biological_process	4	4	0	515	216	34024	Nonyellowing2_no_rRNA.1_(paired)_contig_1491,Nonyellowing2_no_rRNA.1_(paired)_contig_23633,Nonyellowing2_no_rRNA.1_(paired)_contig_1758,Nonyellowing2_no_rRNA.1_(paired)_contig_17870,Nonyellowing2_no_rRNA.1_(paired)_contig_24492,Nonyellowing2_no_rRNA.1_(paired)_contig_5508,Nonyellowing2_no_rRNA.1_(paired)_contig_5511,Nonyellowing2_no_rRNA.1_(paired)_contig_28467,Nonyellowing2_no_rRNA.1_(paired)_co…		0.001974842	0.009874212
GO:0009684	indoleacetic acid biosynthetic process	biological_process	4	3	1	515	125	34024	Nonyellowing2_no_rRNA.1_(paired)_contig_8339,Nonyellowing2_no_rRNA.1_(paired)_contig_4456,Nonyellowing2_no_rRNA.1_(paired)_contig_333,Nonyellowing2_no_rRNA.1_(paired)_contig_19426,Nonyellowing2_no_rRNA.1_(paired)_contig_19009,Nonyellowing2_no_rRNA.1_(paired)_contig_14931,	Nonyellowing2_no_rRNA.1_(paired)_contig_1491,Nonyellowing2_no_rRNA.1_(paired)_contig_23633,Nonyellowing2_no_rRNA.1_(paired)_contig_1758,Nonyellowing2_no_rRNA.1_(paired)_contig_17870,Nonyellowing2_no_rRNA.1_(paired)_contig_24492,Nonyellowing2_no_rRNA.1_(paired)_contig_5508,Nonyellowing2_no_rRNA.1_(paired)_contig_5511,Nonyellowing2_no_rRNA.1_(paired)_contig_28467,Nonyellowing2_no_rRNA.1_(paired)_co…	0.000629664	0.004659511
GO:0042802	identical protein binding	molecular_function	3	1	2	515	175	34024	Nonyellowing2_no_rRNA.1_(paired)_contig_61070,Nonyellowing2_no_rRNA.1_(paired)_contig_11010,Nonyellowing2_no_rRNA.1_(paired)_contig_5511,	First_Contig125,	0.021769441	0.049720329
GO:0042538	hyperosmotic salinity response	biological_process	4	2	2	515	289	34024	Nonyellowing2_no_rRNA.1_(paired)_contig_21951,Nonyellowing2_no_rRNA.1_(paired)_contig_7246,Nonyellowing2_no_rRNA.1_(paired)_contig_23633,Nonyellowing2_no_rRNA.1_(paired)_contig_27964,Nonyellowing2_no_rRNA.1_(paired)_contig_846,Nonyellowing2_no_rRNA.1_(paired)_contig_5226,	Nonyellowing2_no_rRNA.1_(paired)_contig_1491,Nonyellowing2_no_rRNA.1_(paired)_contig_23633,Nonyellowing2_no_rRNA.1_(paired)_contig_1758,Nonyellowing2_no_rRNA.1_(paired)_contig_17870,Nonyellowing2_no_rRNA.1_(paired)_contig_24492,Nonyellowing2_no_rRNA.1_(paired)_contig_5508,Nonyellowing2_no_rRNA.1_(paired)_contig_5511,Nonyellowing2_no_rRNA.1_(paired)_contig_28467,Nonyellowing2_no_rRNA.1_(paired)_co…	0.005923244	0.019708634
GO:0006972	hyperosmotic response	biological_process	4	1	3	515	166	34024	Nonyellowing2_no_rRNA.1_(paired)_contig_90435,Nonyellowing2_no_rRNA.1_(paired)_contig_4473,Nonyellowing2_no_rRNA.1_(paired)_contig_67,Nonyellowing2_no_rRNA.1_(paired)_contig_3510,	Nonyellowing2_no_rRNA.1_(paired)_contig_7044,Nonyellowing2_no_rRNA.1_(paired)_contig_31067,	0.117147423	0.178225932
GO:0004553	hydrolase activity, hydrolyzing O-glycosyl compounds	molecular_function	9	7	2	515	280	34024	Nonyellowing2_no_rRNA.1_(paired)_contig_11708,Nonyellowing2_no_rRNA.1_(paired)_contig_8009,Nonyellowing2_no_rRNA.1_(paired)_contig_3122,Nonyellowing2_no_rRNA.1_(paired)_contig_26477,Nonyellowing2_no_rRNA.1_(paired)_contig_20891,	Nonyellowing2_no_rRNA.1_(paired)_contig_3557,Nonyellowing2_no_rRNA.1_(paired)_contig_12914,Nonyellowing2_no_rRNA.1_(paired)_contig_5106,First_Contig343,Nonyellowing2_no_rRNA.1_(paired)_contig_33935,Nonyellowing2_no_rRNA.1_(paired)_contig_3558,First_Contig24,First_Contig821,	0.109713868	0.170277396
GO:0042744	hydrogen peroxide catabolic process	biological_process	4	3	1	515	137	34024	Nonyellowing2_no_rRNA.1_(paired)_contig_778,Nonyellowing2_no_rRNA.1_(paired)_contig_14931,Nonyellowing2_no_rRNA.1_(paired)_contig_81371,	Nonyellowing2_no_rRNA.1_(paired)_contig_2793,Nonyellowing2_no_rRNA.1_(paired)_contig_11258,First_Contig844,	0.093798076	0.148821991
GO:0040007	growth	biological_process	6	1	5	515	144	34024	Nonyellowing2_no_rRNA.1_(paired)_contig_21562,Nonyellowing2_no_rRNA.1_(paired)_contig_12890,Nonyellowing2_no_rRNA.1_(paired)_contig_3122,Nonyellowing2_no_rRNA.1_(paired)_contig_24893,Nonyellowing2_no_rRNA.1_(paired)_contig_4583,Nonyellowing2_no_rRNA.1_(paired)_contig_35932,Nonyellowing2_no_rRNA.1_(paired)_contig_34263,Nonyellowing2_no_rRNA.1_(paired)_contig_3895,	Nonyellowing2_no_rRNA.1_(paired)_contig_65352,	0.000264342	0.002351119
GO:0048193	Golgi vesicle transport	biological_process	4	0	4	515	270	34024		Nonyellowing2_no_rRNA.1_(paired)_contig_20708,Nonyellowing2_no_rRNA.1_(paired)_contig_14101,	0.007982308	0.023665496
GO:0007030	Golgi organization	biological_process	7	4	3	515	317	34024	Nonyellowing2_no_rRNA.1_(paired)_contig_1769,	Nonyellowing2_no_rRNA.1_(paired)_contig_11687,Nonyellowing2_no_rRNA.1_(paired)_contig_10301,First_Contig449,Nonyellowing2_no_rRNA.1_(paired)_contig_7044,Nonyellowing2_no_rRNA.1_(paired)_contig_46428,Nonyellowing2_no_rRNA.1_(paired)_contig_23152,Nonyellowing2_no_rRNA.1_(paired)_contig_60621,First_Contig723,Nonyellowing2_no_rRNA.1_(paired)_contig_4655,First_Contig41,	0.006884302	0.020675256
GO:0005794	Golgi apparatus	cellular_component	24	4	20	515	1720	34024	Nonyellowing2_no_rRNA.1_(paired)_contig_11418,Nonyellowing2_no_rRNA.1_(paired)_contig_21562,Nonyellowing2_no_rRNA.1_(paired)_contig_11190,Nonyellowing2_no_rRNA.1_(paired)_contig_4487,Nonyellowing2_no_rRNA.1_(paired)_contig_26258,Nonyellowing2_no_rRNA.1_(paired)_contig_16072,Nonyellowing2_no_rRNA.1_(paired)_contig_7555,Nonyellowing2_no_rRNA.1_(paired)_contig_1797,Nonyellowing2_no_rRNA.1_(paired)_c…	Nonyellowing2_no_rRNA.1_(paired)_contig_4312,Nonyellowing2_no_rRNA.1_(paired)_contig_11687,Nonyellowing2_no_rRNA.1_(paired)_contig_10301,Nonyellowing2_no_rRNA.1_(paired)_contig_13407,Nonyellowing2_no_rRNA.1_(paired)_contig_44474,Nonyellowing2_no_rRNA.1_(paired)_contig_80150,Nonyellowing2_no_rRNA.1_(paired)_contig_26677,Nonyellowing2_no_rRNA.1_(paired)_contig_68446,Nonyellowing2_no_rRNA.1_(paired)…	5.20E-10	1.85E-08
GO:0006096	glycolytic process	biological_process	13	4	9	515	321	34024	Nonyellowing2_no_rRNA.1_(paired)_contig_1723,Nonyellowing2_no_rRNA.1_(paired)_contig_90435,Nonyellowing2_no_rRNA.1_(paired)_contig_8207,Nonyellowing2_no_rRNA.1_(paired)_contig_17020,Nonyellowing2_no_rRNA.1_(paired)_contig_4273,Nonyellowing2_no_rRNA.1_(paired)_contig_67,Nonyellowing2_no_rRNA.1_(paired)_contig_17233,Nonyellowing2_no_rRNA.1_(paired)_contig_6523,Nonyellowing2_no_rRNA.1_(paired)_conti…	Nonyellowing2_no_rRNA.1_(paired)_contig_13462,Nonyellowing2_no_rRNA.1_(paired)_contig_12914,Nonyellowing2_no_rRNA.1_(paired)_contig_5106,Nonyellowing2_no_rRNA.1_(paired)_contig_2753,First_Contig24,Nonyellowing2_no_rRNA.1_(paired)_contig_31067,	0.000103966	0.001144865
GO:0006546	glycine catabolic process	biological_process	4	3	1	515	101	34024	Nonyellowing2_no_rRNA.1_(paired)_contig_26258,Nonyellowing2_no_rRNA.1_(paired)_contig_4342,	Nonyellowing2_no_rRNA.1_(paired)_contig_3910,Nonyellowing2_no_rRNA.1_(paired)_contig_44474,Nonyellowing2_no_rRNA.1_(paired)_contig_3882,Nonyellowing2_no_rRNA.1_(paired)_contig_4343,	0.000402235	0.003292635
GO:0015020	glucuronosyltransferase activity	molecular_function	4	4	0	515	28	34024	Nonyellowing2_no_rRNA.1_(paired)_contig_3822,Nonyellowing2_no_rRNA.1_(paired)_contig_6062,Nonyellowing2_no_rRNA.1_(paired)_contig_13870,Nonyellowing2_no_rRNA.1_(paired)_contig_42817,Nonyellowing2_no_rRNA.1_(paired)_contig_6296,		0.029711489	0.126069392
GO:0019760	glucosinolate metabolic process	biological_process	4	4	0	515	32	34024	Nonyellowing2_no_rRNA.1_(paired)_contig_3822,Nonyellowing2_no_rRNA.1_(paired)_contig_78841,Nonyellowing2_no_rRNA.1_(paired)_contig_22953,		0.024841197	0.053562021
GO:0019761	glucosinolate biosynthetic process	biological_process	10	8	2	515	255	34024	Nonyellowing2_no_rRNA.1_(paired)_contig_1723,Nonyellowing2_no_rRNA.1_(paired)_contig_9569,Nonyellowing2_no_rRNA.1_(paired)_contig_21562,Nonyellowing2_no_rRNA.1_(paired)_contig_3774,Nonyellowing2_no_rRNA.1_(paired)_contig_16925,Nonyellowing2_no_rRNA.1_(paired)_contig_8207,Nonyellowing2_no_rRNA.1_(paired)_contig_8331,Nonyellowing2_no_rRNA.1_(paired)_contig_3756,Nonyellowing2_no_rRNA.1_(paired)_cont…	Nonyellowing2_no_rRNA.1_(paired)_contig_3931,Nonyellowing2_no_rRNA.1_(paired)_contig_14268,Nonyellowing2_no_rRNA.1_(paired)_contig_5420,First_Contig421,	9.57E-05	0.00106617
GO:0006094	gluconeogenesis	biological_process	6	0	6	515	273	34024		First_Contig628,Nonyellowing2_no_rRNA.1_(paired)_contig_33260,Nonyellowing2_no_rRNA.1_(paired)_contig_5567,Nonyellowing2_no_rRNA.1_(paired)_contig_103,First_Contig527,Nonyellowing2_no_rRNA.1_(paired)_contig_90428,	0.194978458	0.269992626
GO:0048439	flower morphogenesis	biological_process	3	1	2	515	123	34024	Nonyellowing2_no_rRNA.1_(paired)_contig_6523,Nonyellowing2_no_rRNA.1_(paired)_contig_57615,	First_Contig833,Nonyellowing2_no_rRNA.1_(paired)_contig_13070,	0.851949921	0.889451103
GO:0009908	flower development	biological_process	2	1	1	515	138	34024	Nonyellowing2_no_rRNA.1_(paired)_contig_1254,Nonyellowing2_no_rRNA.1_(paired)_contig_10146,		0.003207294	0.013185543
GO:0009813	flavonoid biosynthetic process	biological_process	4	3	1	515	126	34024	Nonyellowing2_no_rRNA.1_(paired)_contig_12304,Nonyellowing2_no_rRNA.1_(paired)_contig_13870,Nonyellowing2_no_rRNA.1_(paired)_contig_42817,Nonyellowing2_no_rRNA.1_(paired)_contig_4273,Nonyellowing2_no_rRNA.1_(paired)_contig_4294,	Nonyellowing2_no_rRNA.1_(paired)_contig_41526,	0.004096571	0.016124799
GO:0006635	fatty acid beta-oxidation	biological_process	5	1	4	515	309	34024	Nonyellowing2_no_rRNA.1_(paired)_contig_12304,Nonyellowing2_no_rRNA.1_(paired)_contig_19088,Nonyellowing2_no_rRNA.1_(paired)_contig_8207,Nonyellowing2_no_rRNA.1_(paired)_contig_23505,Nonyellowing2_no_rRNA.1_(paired)_contig_8331,Nonyellowing2_no_rRNA.1_(paired)_contig_1954,Nonyellowing2_no_rRNA.1_(paired)_contig_13118,Nonyellowing2_no_rRNA.1_(paired)_contig_3510,	Nonyellowing2_no_rRNA.1_(paired)_contig_1491,Nonyellowing2_no_rRNA.1_(paired)_contig_23633,Nonyellowing2_no_rRNA.1_(paired)_contig_1758,Nonyellowing2_no_rRNA.1_(paired)_contig_17870,Nonyellowing2_no_rRNA.1_(paired)_contig_24492,Nonyellowing2_no_rRNA.1_(paired)_contig_5508,Nonyellowing2_no_rRNA.1_(paired)_contig_5511,Nonyellowing2_no_rRNA.1_(paired)_contig_28467,Nonyellowing2_no_rRNA.1_(paired)_co…	0.037372864	0.072020624
GO:0005576	extracellular region	cellular_component	40	17	23	515	2483	34024	Nonyellowing2_no_rRNA.1_(paired)_contig_21986,Nonyellowing2_no_rRNA.1_(paired)_contig_110684,Nonyellowing2_no_rRNA.1_(paired)_contig_11418,Nonyellowing2_no_rRNA.1_(paired)_contig_11190,Nonyellowing2_no_rRNA.1_(paired)_contig_4487,Nonyellowing2_no_rRNA.1_(paired)_contig_12332,Nonyellowing2_no_rRNA.1_(paired)_contig_11805,Nonyellowing2_no_rRNA.1_(paired)_contig_36907,Nonyellowing2_no_rRNA.1_(paired…	Nonyellowing2_no_rRNA.1_(paired)_contig_75978,Nonyellowing2_no_rRNA.1_(paired)_contig_25100,Nonyellowing2_no_rRNA.1_(paired)_contig_11687,Nonyellowing2_no_rRNA.1_(paired)_contig_10301,Nonyellowing2_no_rRNA.1_(paired)_contig_3910,Nonyellowing2_no_rRNA.1_(paired)_contig_55936,Nonyellowing2_no_rRNA.1_(paired)_contig_80150,Nonyellowing2_no_rRNA.1_(paired)_contig_817,Nonyellowing2_no_rRNA.1_(paired)_c…	7.30E-05	0.000865217
GO:0009873	ethylene-activated signaling pathway	biological_process	2	1	1	515	199	34024	Nonyellowing2_no_rRNA.1_(paired)_contig_61070,	Nonyellowing2_no_rRNA.1_(paired)_contig_11010,Nonyellowing2_no_rRNA.1_(paired)_contig_8384,	0.000155857	0.001657103
GO:0009693	ethylene biosynthetic process	biological_process	5	5	0	515	159	34024	Nonyellowing2_no_rRNA.1_(paired)_contig_838,Nonyellowing2_no_rRNA.1_(paired)_contig_5222,Nonyellowing2_no_rRNA.1_(paired)_contig_34263,Nonyellowing2_no_rRNA.1_(paired)_contig_13560,		0.102173933	0.1599169
GO:0035671	enone reductase activity	molecular_function	3	0	3	515	21	34024	Nonyellowing2_no_rRNA.1_(paired)_contig_26477,Nonyellowing2_no_rRNA.1_(paired)_contig_28467,Nonyellowing2_no_rRNA.1_(paired)_contig_13028,	First_Contig141,	0.000129837	0.001319769
GO:0005768	endosome	cellular_component	6	1	5	515	459	34024	Nonyellowing2_no_rRNA.1_(paired)_contig_1661,Nonyellowing2_no_rRNA.1_(paired)_contig_11131,Nonyellowing2_no_rRNA.1_(paired)_contig_18067,Nonyellowing2_no_rRNA.1_(paired)_contig_159,	First_Contig628,Nonyellowing2_no_rRNA.1_(paired)_contig_33260,Nonyellowing2_no_rRNA.1_(paired)_contig_5567,Nonyellowing2_no_rRNA.1_(paired)_contig_103,First_Contig527,Nonyellowing2_no_rRNA.1_(paired)_contig_90428,	0.135886702	0.19951619
GO:0005783	endoplasmic reticulum	cellular_component	3	1	2	515	773	34024	Nonyellowing2_no_rRNA.1_(paired)_contig_1723,Nonyellowing2_no_rRNA.1_(paired)_contig_9706,Nonyellowing2_no_rRNA.1_(paired)_contig_846,Nonyellowing2_no_rRNA.1_(paired)_contig_2659,	Nonyellowing2_no_rRNA.1_(paired)_contig_1491,Nonyellowing2_no_rRNA.1_(paired)_contig_23633,Nonyellowing2_no_rRNA.1_(paired)_contig_1758,Nonyellowing2_no_rRNA.1_(paired)_contig_17870,Nonyellowing2_no_rRNA.1_(paired)_contig_24492,Nonyellowing2_no_rRNA.1_(paired)_contig_5508,Nonyellowing2_no_rRNA.1_(paired)_contig_5511,Nonyellowing2_no_rRNA.1_(paired)_contig_28467,Nonyellowing2_no_rRNA.1_(paired)_co…	0.000885196	0.005725916
GO:0004866	endopeptidase inhibitor activity	molecular_function	4	0	4	515	11	34024		First_Contig833,Nonyellowing2_no_rRNA.1_(paired)_contig_3557,Nonyellowing2_no_rRNA.1_(paired)_contig_12914,Nonyellowing2_no_rRNA.1_(paired)_contig_5106,Nonyellowing2_no_rRNA.1_(paired)_contig_3558,First_Contig24,	0.000776815	0.005485147
GO:0009793	embryo development ending in seed dormancy	biological_process	3	2	1	515	792	34024	Nonyellowing2_no_rRNA.1_(paired)_contig_4324,Nonyellowing2_no_rRNA.1_(paired)_contig_1758,Nonyellowing2_no_rRNA.1_(paired)_contig_9400,Nonyellowing2_no_rRNA.1_(paired)_contig_14744,	Nonyellowing2_no_rRNA.1_(paired)_contig_1491,Nonyellowing2_no_rRNA.1_(paired)_contig_23633,Nonyellowing2_no_rRNA.1_(paired)_contig_1758,Nonyellowing2_no_rRNA.1_(paired)_contig_17870,Nonyellowing2_no_rRNA.1_(paired)_contig_24492,Nonyellowing2_no_rRNA.1_(paired)_contig_5508,Nonyellowing2_no_rRNA.1_(paired)_contig_5511,Nonyellowing2_no_rRNA.1_(paired)_contig_28467,Nonyellowing2_no_rRNA.1_(paired)_co…	5.61E-06	9.44E-05
GO:0009790	embryo development	biological_process	4	0	4	515	153	34024		Nonyellowing2_no_rRNA.1_(paired)_contig_42781,	0.226798186	0.306708073
GO:0042023	DNA endoreduplication	biological_process	3	0	3	515	163	34024		Nonyellowing2_no_rRNA.1_(paired)_contig_13070,	0.09191034	0.146328855
GO:0003677	DNA binding	molecular_function	4	3	1	515	1509	34024	Nonyellowing2_no_rRNA.1_(paired)_contig_23633,Nonyellowing2_no_rRNA.1_(paired)_contig_5508,Nonyellowing2_no_rRNA.1_(paired)_contig_17233,Nonyellowing2_no_rRNA.1_(paired)_contig_6222,	Nonyellowing2_no_rRNA.1_(paired)_contig_582,Nonyellowing2_no_rRNA.1_(paired)_contig_3248,	0.002332576	0.011179443
GO:0070838	divalent metal ion transport	biological_process	10	9	1	515	119	34024	Nonyellowing2_no_rRNA.1_(paired)_contig_431,Nonyellowing2_no_rRNA.1_(paired)_contig_23633,Nonyellowing2_no_rRNA.1_(paired)_contig_33294,Nonyellowing2_no_rRNA.1_(paired)_contig_40865,Nonyellowing2_no_rRNA.1_(paired)_contig_1758,Nonyellowing2_no_rRNA.1_(paired)_contig_9400,Nonyellowing2_no_rRNA.1_(paired)_contig_14744,Nonyellowing2_no_rRNA.1_(paired)_contig_3923,Nonyellowing2_no_rRNA.1_(paired)_con…	Nonyellowing2_no_rRNA.1_(paired)_contig_1491,Nonyellowing2_no_rRNA.1_(paired)_contig_23633,Nonyellowing2_no_rRNA.1_(paired)_contig_1758,Nonyellowing2_no_rRNA.1_(paired)_contig_17870,Nonyellowing2_no_rRNA.1_(paired)_contig_24492,Nonyellowing2_no_rRNA.1_(paired)_contig_5508,Nonyellowing2_no_rRNA.1_(paired)_contig_5511,Nonyellowing2_no_rRNA.1_(paired)_contig_28467,Nonyellowing2_no_rRNA.1_(paired)_co…	4.50E-12	2.45E-10
GO:0009595	detection of biotic stimulus	biological_process	10	8	2	515	185	34024	Nonyellowing2_no_rRNA.1_(paired)_contig_3237,Nonyellowing2_no_rRNA.1_(paired)_contig_23633,Nonyellowing2_no_rRNA.1_(paired)_contig_33294,Nonyellowing2_no_rRNA.1_(paired)_contig_1729,Nonyellowing2_no_rRNA.1_(paired)_contig_9400,Nonyellowing2_no_rRNA.1_(paired)_contig_838,Nonyellowing2_no_rRNA.1_(paired)_contig_4273,Nonyellowing2_no_rRNA.1_(paired)_contig_14744,Nonyellowing2_no_rRNA.1_(paired)_cont…	Nonyellowing2_no_rRNA.1_(paired)_contig_68446,	1.10E-09	3.50E-08
GO:0009814	defense response, incompatible interaction	biological_process	10	9	1	515	107	34024	Nonyellowing2_no_rRNA.1_(paired)_contig_9996,Nonyellowing2_no_rRNA.1_(paired)_contig_29370,	First_Contig141,Nonyellowing2_no_rRNA.1_(paired)_contig_11687,Nonyellowing2_no_rRNA.1_(paired)_contig_10301,First_Contig833,Nonyellowing2_no_rRNA.1_(paired)_contig_46428,Nonyellowing2_no_rRNA.1_(paired)_contig_42123,Nonyellowing2_no_rRNA.1_(paired)_contig_23152,Nonyellowing2_no_rRNA.1_(paired)_contig_5420,Nonyellowing2_no_rRNA.1_(paired)_contig_60621,First_Contig723,Nonyellowing2_no_rRNA.1_(paire…	0.001652504	0.008445117
GO:0051607	defense response to virus	biological_process	3	2	1	515	80	34024	Nonyellowing2_no_rRNA.1_(paired)_contig_8954,Nonyellowing2_no_rRNA.1_(paired)_contig_22165,	Nonyellowing2_no_rRNA.1_(paired)_contig_34885,First_Contig2791,	0.02487416	0.108021585
GO:0009817	defense response to fungus, incompatible interaction	biological_process	3	1	2	515	73	34024	Nonyellowing2_no_rRNA.1_(paired)_contig_13127,Nonyellowing2_no_rRNA.1_(paired)_contig_3237,Nonyellowing2_no_rRNA.1_(paired)_contig_1729,Nonyellowing2_no_rRNA.1_(paired)_contig_7187,	Nonyellowing2_no_rRNA.1_(paired)_contig_1491,Nonyellowing2_no_rRNA.1_(paired)_contig_23633,Nonyellowing2_no_rRNA.1_(paired)_contig_1758,Nonyellowing2_no_rRNA.1_(paired)_contig_17870,Nonyellowing2_no_rRNA.1_(paired)_contig_24492,Nonyellowing2_no_rRNA.1_(paired)_contig_5508,Nonyellowing2_no_rRNA.1_(paired)_contig_5511,Nonyellowing2_no_rRNA.1_(paired)_contig_28467,Nonyellowing2_no_rRNA.1_(paired)_co…	3.14E-05	0.000421002
GO:0050832	defense response to fungus	biological_process	22	14	8	515	693	34024	Nonyellowing2_no_rRNA.1_(paired)_contig_8339,Nonyellowing2_no_rRNA.1_(paired)_contig_22763,Nonyellowing2_no_rRNA.1_(paired)_contig_33577,Nonyellowing2_no_rRNA.1_(paired)_contig_10926,Nonyellowing2_no_rRNA.1_(paired)_contig_12304,Nonyellowing2_no_rRNA.1_(paired)_contig_5150,Nonyellowing2_no_rRNA.1_(paired)_contig_27964,Nonyellowing2_no_rRNA.1_(paired)_contig_1769,Nonyellowing2_no_rRNA.1_(paired)_c…	Nonyellowing2_no_rRNA.1_(paired)_contig_74671,Nonyellowing2_no_rRNA.1_(paired)_contig_3931,Nonyellowing2_no_rRNA.1_(paired)_contig_3169,Nonyellowing2_no_rRNA.1_(paired)_contig_29175,First_Contig343,First_Contig2597,Nonyellowing2_no_rRNA.1_(paired)_contig_23152,Nonyellowing2_no_rRNA.1_(paired)_contig_54828,First_Contig53,Nonyellowing2_no_rRNA.1_(paired)_contig_33935,First_Contig67,Nonyellowing2_no…	0.000570254	0.004288498
GO:0009816	defense response to bacterium, incompatible interaction	biological_process	5	1	4	515	91	34024	Nonyellowing2_no_rRNA.1_(paired)_contig_1723,Nonyellowing2_no_rRNA.1_(paired)_contig_2149,Nonyellowing2_no_rRNA.1_(paired)_contig_32753,Nonyellowing2_no_rRNA.1_(paired)_contig_2659,	Nonyellowing2_no_rRNA.1_(paired)_contig_13070,First_Contig67,Nonyellowing2_no_rRNA.1_(paired)_contig_15891,Nonyellowing2_no_rRNA.1_(paired)_contig_11258,	0.024720899	0.053427177
GO:0042742	defense response to bacterium	biological_process	30	17	13	515	644	34024	Nonyellowing2_no_rRNA.1_(paired)_contig_29372,Nonyellowing2_no_rRNA.1_(paired)_contig_4362,Nonyellowing2_no_rRNA.1_(paired)_contig_21562,Nonyellowing2_no_rRNA.1_(paired)_contig_1491,Nonyellowing2_no_rRNA.1_(paired)_contig_3237,Nonyellowing2_no_rRNA.1_(paired)_contig_22921,Nonyellowing2_no_rRNA.1_(paired)_contig_4324,Nonyellowing2_no_rRNA.1_(paired)_contig_667,Nonyellowing2_no_rRNA.1_(paired)_cont…	Nonyellowing2_no_rRNA.1_(paired)_contig_34885,Nonyellowing2_no_rRNA.1_(paired)_contig_13070,Nonyellowing2_no_rRNA.1_(paired)_contig_582,Nonyellowing2_no_rRNA.1_(paired)_contig_33935,Nonyellowing2_no_rRNA.1_(paired)_contig_3248,First_Contig2791,	6.12E-28	2.83E-25
GO:0006952	defense response	biological_process	6	0	6	515	823	34024		Nonyellowing2_no_rRNA.1_(paired)_contig_75978,Nonyellowing2_no_rRNA.1_(paired)_contig_6764,Nonyellowing2_no_rRNA.1_(paired)_contig_26019,Nonyellowing2_no_rRNA.1_(paired)_contig_3602,Nonyellowing2_no_rRNA.1_(paired)_contig_52645,Nonyellowing2_no_rRNA.1_(paired)_contig_23301,Nonyellowing2_no_rRNA.1_(paired)_contig_1703,Nonyellowing2_no_rRNA.1_(paired)_contig_42781,	0.001112401	0.0067253
GO:0022627	cytosolic small ribosomal subunit	cellular_component	2	0	2	515	98	34024		Nonyellowing2_no_rRNA.1_(paired)_contig_1491,Nonyellowing2_no_rRNA.1_(paired)_contig_431,	0.000155857	0.001550193
GO:0022626	cytosolic ribosome	cellular_component	5	3	2	515	192	34024	Nonyellowing2_no_rRNA.1_(paired)_contig_8009,	Nonyellowing2_no_rRNA.1_(paired)_contig_26677,Nonyellowing2_no_rRNA.1_(paired)_contig_905,First_Contig76,Nonyellowing2_no_rRNA.1_(paired)_contig_42123,First_Contig362,First_Contig821,Nonyellowing2_no_rRNA.1_(paired)_contig_26743,	0.372605409	0.452904078
GO:0022625	cytosolic large ribosomal subunit	cellular_component	4	0	4	515	116	34024		Nonyellowing2_no_rRNA.1_(paired)_contig_1491,Nonyellowing2_no_rRNA.1_(paired)_contig_23633,Nonyellowing2_no_rRNA.1_(paired)_contig_1758,Nonyellowing2_no_rRNA.1_(paired)_contig_17870,Nonyellowing2_no_rRNA.1_(paired)_contig_24492,Nonyellowing2_no_rRNA.1_(paired)_contig_5508,Nonyellowing2_no_rRNA.1_(paired)_contig_5511,Nonyellowing2_no_rRNA.1_(paired)_contig_28467,Nonyellowing2_no_rRNA.1_(paired)_co…	4.59E-08	1.15E-06
GO:0005829	cytosol	cellular_component	44	15	29	515	3185	34024	Nonyellowing2_no_rRNA.1_(paired)_contig_23749,Nonyellowing2_no_rRNA.1_(paired)_contig_110684,Nonyellowing2_no_rRNA.1_(paired)_contig_17730,Nonyellowing2_no_rRNA.1_(paired)_contig_1822,Nonyellowing2_no_rRNA.1_(paired)_contig_13245,Nonyellowing2_no_rRNA.1_(paired)_contig_8771,Nonyellowing2_no_rRNA.1_(paired)_contig_13455,Nonyellowing2_no_rRNA.1_(paired)_contig_26082,Nonyellowing2_no_rRNA.1_(paired)…	Nonyellowing2_no_rRNA.1_(paired)_contig_74671,First_Contig824,Nonyellowing2_no_rRNA.1_(paired)_contig_55936,Nonyellowing2_no_rRNA.1_(paired)_contig_9970,Nonyellowing2_no_rRNA.1_(paired)_contig_46428,Nonyellowing2_no_rRNA.1_(paired)_contig_15089,Nonyellowing2_no_rRNA.1_(paired)_contig_1074,Nonyellowing2_no_rRNA.1_(paired)_contig_57734,First_Contig76,Nonyellowing2_no_rRNA.1_(paired)_contig_75482,No…	3.51E-05	0.000463987
GO:0005737	cytoplasm	cellular_component	59	27	32	515	4960	34024	Nonyellowing2_no_rRNA.1_(paired)_contig_3822,Nonyellowing2_no_rRNA.1_(paired)_contig_76699,Nonyellowing2_no_rRNA.1_(paired)_contig_4892,Nonyellowing2_no_rRNA.1_(paired)_contig_61070,Nonyellowing2_no_rRNA.1_(paired)_contig_1661,Nonyellowing2_no_rRNA.1_(paired)_contig_2315,Nonyellowing2_no_rRNA.1_(paired)_contig_787,Nonyellowing2_no_rRNA.1_(paired)_contig_3774,Nonyellowing2_no_rRNA.1_(paired)_conti…	First_Contig141,First_Contig119,First_Contig479,Nonyellowing2_no_rRNA.1_(paired)_contig_65352,First_Contig525,Nonyellowing2_no_rRNA.1_(paired)_contig_7044,Nonyellowing2_no_rRNA.1_(paired)_contig_7178,Nonyellowing2_no_rRNA.1_(paired)_contig_6764,First_Contig144,Nonyellowing2_no_rRNA.1_(paired)_contig_17681,Nonyellowing2_no_rRNA.1_(paired)_contig_17398,Nonyellowing2_no_rRNA.1_(paired)_contig_26677,…	0.130618884	0.001923925
GO:0019344	cysteine biosynthetic process	biological_process	22	20	2	515	273	34024	Nonyellowing2_no_rRNA.1_(paired)_contig_1723,Nonyellowing2_no_rRNA.1_(paired)_contig_6099,Nonyellowing2_no_rRNA.1_(paired)_contig_8602,Nonyellowing2_no_rRNA.1_(paired)_contig_9706,Nonyellowing2_no_rRNA.1_(paired)_contig_39668,Nonyellowing2_no_rRNA.1_(paired)_contig_8207,Nonyellowing2_no_rRNA.1_(paired)_contig_17020,Nonyellowing2_no_rRNA.1_(paired)_contig_17233,Nonyellowing2_no_rRNA.1_(paired)_con…	Nonyellowing2_no_rRNA.1_(paired)_contig_75978,Nonyellowing2_no_rRNA.1_(paired)_contig_80150,Nonyellowing2_no_rRNA.1_(paired)_contig_6764,Nonyellowing2_no_rRNA.1_(paired)_contig_3557,Nonyellowing2_no_rRNA.1_(paired)_contig_12914,Nonyellowing2_no_rRNA.1_(paired)_contig_5106,Nonyellowing2_no_rRNA.1_(paired)_contig_26019,Nonyellowing2_no_rRNA.1_(paired)_contig_3602,Nonyellowing2_no_rRNA.1_(paired)_co…	2.69E-09	8.30E-08
GO:0009805	coumarin biosynthetic process	biological_process	6	0	6	515	138	34024		First_Contig37,	0.958733677	0.970272047
GO:0005507	copper ion binding	molecular_function	2	1	1	515	237	34024	Nonyellowing2_no_rRNA.1_(paired)_contig_14931,	Nonyellowing2_no_rRNA.1_(paired)_contig_11258,Nonyellowing2_no_rRNA.1_(paired)_contig_7922,	0.147746146	0.213206217
GO:0009108	coenzyme biosynthetic process	biological_process	4	3	1	515	83	34024	Nonyellowing2_no_rRNA.1_(paired)_contig_17233,	Nonyellowing2_no_rRNA.1_(paired)_contig_3557,Nonyellowing2_no_rRNA.1_(paired)_contig_12914,Nonyellowing2_no_rRNA.1_(paired)_contig_5106,Nonyellowing2_no_rRNA.1_(paired)_contig_3558,First_Contig24,	2.77E-05	0.000382325
GO:0009535	chloroplast thylakoid membrane	cellular_component	38	38	0	515	346	34024	Nonyellowing2_no_rRNA.1_(paired)_contig_29372,Nonyellowing2_no_rRNA.1_(paired)_contig_4362,Nonyellowing2_no_rRNA.1_(paired)_contig_13245,Nonyellowing2_no_rRNA.1_(paired)_contig_4456,Nonyellowing2_no_rRNA.1_(paired)_contig_21562,Nonyellowing2_no_rRNA.1_(paired)_contig_1491,Nonyellowing2_no_rRNA.1_(paired)_contig_3237,Nonyellowing2_no_rRNA.1_(paired)_contig_7246,Nonyellowing2_no_rRNA.1_(paired)_con…		2.65E-17	4.08E-15
GO:0009543	chloroplast thylakoid lumen	cellular_component	7	7	0	515	87	34024	Nonyellowing2_no_rRNA.1_(paired)_contig_21562,Nonyellowing2_no_rRNA.1_(paired)_contig_12890,Nonyellowing2_no_rRNA.1_(paired)_contig_3122,Nonyellowing2_no_rRNA.1_(paired)_contig_28063,Nonyellowing2_no_rRNA.1_(paired)_contig_17233,Nonyellowing2_no_rRNA.1_(paired)_contig_24893,Nonyellowing2_no_rRNA.1_(paired)_contig_22127,Nonyellowing2_no_rRNA.1_(paired)_contig_4583,Nonyellowing2_no_rRNA.1_(paired)_…		4.01E-05	0.000515083
GO:0009534	chloroplast thylakoid	cellular_component	31	31	0	515	256	34024	Nonyellowing2_no_rRNA.1_(paired)_contig_29372,Nonyellowing2_no_rRNA.1_(paired)_contig_4362,Nonyellowing2_no_rRNA.1_(paired)_contig_4456,Nonyellowing2_no_rRNA.1_(paired)_contig_21562,Nonyellowing2_no_rRNA.1_(paired)_contig_1491,Nonyellowing2_no_rRNA.1_(paired)_contig_15397,Nonyellowing2_no_rRNA.1_(paired)_contig_3237,Nonyellowing2_no_rRNA.1_(paired)_contig_7246,Nonyellowing2_no_rRNA.1_(paired)_con…		5.81E-30	5.37E-27
GO:0009570	chloroplast stroma	cellular_component	32	28	4	515	840	34024	Nonyellowing2_no_rRNA.1_(paired)_contig_29372,Nonyellowing2_no_rRNA.1_(paired)_contig_8411,Nonyellowing2_no_rRNA.1_(paired)_contig_21951,Nonyellowing2_no_rRNA.1_(paired)_contig_26258,Nonyellowing2_no_rRNA.1_(paired)_contig_7286,Nonyellowing2_no_rRNA.1_(paired)_contig_27964,Nonyellowing2_no_rRNA.1_(paired)_contig_16072,Nonyellowing2_no_rRNA.1_(paired)_contig_6484,Nonyellowing2_no_rRNA.1_(paired)_c…	Nonyellowing2_no_rRNA.1_(paired)_contig_3910,First_Contig833,Nonyellowing2_no_rRNA.1_(paired)_contig_44474,Nonyellowing2_no_rRNA.1_(paired)_contig_6764,Nonyellowing2_no_rRNA.1_(paired)_contig_29175,Nonyellowing2_no_rRNA.1_(paired)_contig_3882,Nonyellowing2_no_rRNA.1_(paired)_contig_4343,Nonyellowing2_no_rRNA.1_(paired)_contig_3855,First_Contig559,Nonyellowing2_no_rRNA.1_(paired)_contig_42123,Nony…	2.91E-11	1.28E-09
GO:0009902	chloroplast relocation	biological_process	9	9	0	515	146	34024	Nonyellowing2_no_rRNA.1_(paired)_contig_3237,Nonyellowing2_no_rRNA.1_(paired)_contig_23633,Nonyellowing2_no_rRNA.1_(paired)_contig_33294,Nonyellowing2_no_rRNA.1_(paired)_contig_1729,Nonyellowing2_no_rRNA.1_(paired)_contig_9400,Nonyellowing2_no_rRNA.1_(paired)_contig_4273,Nonyellowing2_no_rRNA.1_(paired)_contig_14744,Nonyellowing2_no_rRNA.1_(paired)_contig_5511,Nonyellowing2_no_rRNA.1_(paired)_con…		4.48E-06	7.97E-05
GO:0030095	chloroplast photosystem II	cellular_component	4	4	0	515	16	34024	Nonyellowing2_no_rRNA.1_(paired)_contig_19088,Nonyellowing2_no_rRNA.1_(paired)_contig_8207,Nonyellowing2_no_rRNA.1_(paired)_contig_23505,Nonyellowing2_no_rRNA.1_(paired)_contig_8331,Nonyellowing2_no_rRNA.1_(paired)_contig_1954,Nonyellowing2_no_rRNA.1_(paired)_contig_13118,		0.324348383	0.405984106
GO:0009706	chloroplast inner membrane	cellular_component	4	4	0	515	79	34024	Nonyellowing2_no_rRNA.1_(paired)_contig_3822,		0.015746429	0.038129443
GO:0009941	chloroplast envelope	cellular_component	40	17	23	515	773	34024	Nonyellowing2_no_rRNA.1_(paired)_contig_29372,Nonyellowing2_no_rRNA.1_(paired)_contig_4362,Nonyellowing2_no_rRNA.1_(paired)_contig_21951,Nonyellowing2_no_rRNA.1_(paired)_contig_1491,Nonyellowing2_no_rRNA.1_(paired)_contig_13127,Nonyellowing2_no_rRNA.1_(paired)_contig_3237,Nonyellowing2_no_rRNA.1_(paired)_contig_7246,Nonyellowing2_no_rRNA.1_(paired)_contig_667,Nonyellowing2_no_rRNA.1_(paired)_cont…	Nonyellowing2_no_rRNA.1_(paired)_contig_75978,First_Contig833,Nonyellowing2_no_rRNA.1_(paired)_contig_36415,Nonyellowing2_no_rRNA.1_(paired)_contig_13462,Nonyellowing2_no_rRNA.1_(paired)_contig_905,First_Contig343,First_Contig444,First_Contig559,First_Contig220,Nonyellowing2_no_rRNA.1_(paired)_contig_42123,First_Contig67,Nonyellowing2_no_rRNA.1_(paired)_contig_92695,Nonyellowing2_no_rRNA.1_(paire…	1.07E-06	2.20E-05
GO:0009507	chloroplast	cellular_component	102	81	21	515	4834	34024	Nonyellowing2_no_rRNA.1_(paired)_contig_29372,Nonyellowing2_no_rRNA.1_(paired)_contig_23749,Nonyellowing2_no_rRNA.1_(paired)_contig_4362,Nonyellowing2_no_rRNA.1_(paired)_contig_1822,Nonyellowing2_no_rRNA.1_(paired)_contig_8339,Nonyellowing2_no_rRNA.1_(paired)_contig_13245,Nonyellowing2_no_rRNA.1_(paired)_contig_4456,Nonyellowing2_no_rRNA.1_(paired)_contig_21562,Nonyellowing2_no_rRNA.1_(paired)_co…	Nonyellowing2_no_rRNA.1_(paired)_contig_253,Nonyellowing2_no_rRNA.1_(paired)_contig_4312,First_Contig141,Nonyellowing2_no_rRNA.1_(paired)_contig_34885,Nonyellowing2_no_rRNA.1_(paired)_contig_9713,Nonyellowing2_no_rRNA.1_(paired)_contig_905,Nonyellowing2_no_rRNA.1_(paired)_contig_21247,Nonyellowing2_no_rRNA.1_(paired)_contig_3557,Nonyellowing2_no_rRNA.1_(paired)_contig_13070,Nonyellowing2_no_rRNA.…	3.81E-14	2.71E-12
GO:0015994	chlorophyll metabolic process	biological_process	4	3	1	515	58	34024	Nonyellowing2_no_rRNA.1_(paired)_contig_11418,Nonyellowing2_no_rRNA.1_(paired)_contig_1491,Nonyellowing2_no_rRNA.1_(paired)_contig_5508,Nonyellowing2_no_rRNA.1_(paired)_contig_6296,Nonyellowing2_no_rRNA.1_(paired)_contig_11429,	Nonyellowing2_no_rRNA.1_(paired)_contig_26226,	0.012257242	0.031848172
GO:0015996	chlorophyll catabolic process	biological_process	3	2	1	515	108	34024	Nonyellowing2_no_rRNA.1_(paired)_contig_1491,Nonyellowing2_no_rRNA.1_(paired)_contig_23633,Nonyellowing2_no_rRNA.1_(paired)_contig_1758,Nonyellowing2_no_rRNA.1_(paired)_contig_17870,Nonyellowing2_no_rRNA.1_(paired)_contig_24492,Nonyellowing2_no_rRNA.1_(paired)_contig_5508,Nonyellowing2_no_rRNA.1_(paired)_contig_5511,Nonyellowing2_no_rRNA.1_(paired)_contig_28467,Nonyellowing2_no_rRNA.1_(paired)_co…	Nonyellowing2_no_rRNA.1_(paired)_contig_253,Nonyellowing2_no_rRNA.1_(paired)_contig_34885,Nonyellowing2_no_rRNA.1_(paired)_contig_22729,First_Contig2791,	0.177822246	0.249598752
GO:0015995	chlorophyll biosynthetic process	biological_process	12	11	1	515	186	34024	Nonyellowing2_no_rRNA.1_(paired)_contig_1491,Nonyellowing2_no_rRNA.1_(paired)_contig_31749,Nonyellowing2_no_rRNA.1_(paired)_contig_1758,Nonyellowing2_no_rRNA.1_(paired)_contig_5508,Nonyellowing2_no_rRNA.1_(paired)_contig_6296,Nonyellowing2_no_rRNA.1_(paired)_contig_22384,Nonyellowing2_no_rRNA.1_(paired)_contig_1954,Nonyellowing2_no_rRNA.1_(paired)_contig_28467,Nonyellowing2_no_rRNA.1_(paired)_con…	Nonyellowing2_no_rRNA.1_(paired)_contig_11555,Nonyellowing2_no_rRNA.1_(paired)_contig_2753,Nonyellowing2_no_rRNA.1_(paired)_contig_2793,	0.06704664	0.113794756
GO:0016168	chlorophyll binding	molecular_function	8	8	0	515	19	34024	Nonyellowing2_no_rRNA.1_(paired)_contig_4473,Nonyellowing2_no_rRNA.1_(paired)_contig_4273,Nonyellowing2_no_rRNA.1_(paired)_contig_5511,Nonyellowing2_no_rRNA.1_(paired)_contig_4294,		0.451503233	0.532026102
GO:0004568	chitinase activity	molecular_function	5	3	2	515	37	34024	Nonyellowing2_no_rRNA.1_(paired)_contig_6062,	First_Contig833,Nonyellowing2_no_rRNA.1_(paired)_contig_6764,Nonyellowing2_no_rRNA.1_(paired)_contig_42123,Nonyellowing2_no_rRNA.1_(paired)_contig_3602,Nonyellowing2_no_rRNA.1_(paired)_contig_33935,Nonyellowing2_no_rRNA.1_(paired)_contig_1703,First_Contig671,	0.054163586	0.095796017
GO:0006032	chitin catabolic process	biological_process	5	3	2	515	30	34024	Nonyellowing2_no_rRNA.1_(paired)_contig_4456,Nonyellowing2_no_rRNA.1_(paired)_contig_23633,Nonyellowing2_no_rRNA.1_(paired)_contig_5508,Nonyellowing2_no_rRNA.1_(paired)_contig_17233,Nonyellowing2_no_rRNA.1_(paired)_contig_6222,Nonyellowing2_no_rRNA.1_(paired)_contig_34263,	Nonyellowing2_no_rRNA.1_(paired)_contig_582,Nonyellowing2_no_rRNA.1_(paired)_contig_3248,	0.000963301	0.006145194
GO:0005575	cellular_component	cellular_component	8	6	2	515	1515	34024	Nonyellowing2_no_rRNA.1_(paired)_contig_1254,Nonyellowing2_no_rRNA.1_(paired)_contig_9569,Nonyellowing2_no_rRNA.1_(paired)_contig_19088,Nonyellowing2_no_rRNA.1_(paired)_contig_1758,Nonyellowing2_no_rRNA.1_(paired)_contig_67,Nonyellowing2_no_rRNA.1_(paired)_contig_1954,Nonyellowing2_no_rRNA.1_(paired)_contig_13118,Nonyellowing2_no_rRNA.1_(paired)_contig_3510,Nonyellowing2_no_rRNA.1_(paired)_contig…	Nonyellowing2_no_rRNA.1_(paired)_contig_11555,Nonyellowing2_no_rRNA.1_(paired)_contig_7044,First_Contig51,	0.006925379	0.020731312
GO:0042631	cellular response to water deprivation	biological_process	3	3	0	515	118	34024	Nonyellowing2_no_rRNA.1_(paired)_contig_6523,Nonyellowing2_no_rRNA.1_(paired)_contig_3510,		0.82311324	0.867175111
GO:0010106	cellular response to iron ion starvation	biological_process	3	0	3	515	124	34024		First_Contig51,Nonyellowing2_no_rRNA.1_(paired)_contig_11258,First_Contig844,	0.359791274	0.440803879
GO:0042398	cellular modified amino acid biosynthetic process	biological_process	4	1	3	515	95	34024	Nonyellowing2_no_rRNA.1_(paired)_contig_1491,Nonyellowing2_no_rRNA.1_(paired)_contig_1758,Nonyellowing2_no_rRNA.1_(paired)_contig_17870,Nonyellowing2_no_rRNA.1_(paired)_contig_28467,Nonyellowing2_no_rRNA.1_(paired)_contig_35932,Nonyellowing2_no_rRNA.1_(paired)_contig_34263,	Nonyellowing2_no_rRNA.1_(paired)_contig_1491,Nonyellowing2_no_rRNA.1_(paired)_contig_23633,Nonyellowing2_no_rRNA.1_(paired)_contig_1758,Nonyellowing2_no_rRNA.1_(paired)_contig_17870,Nonyellowing2_no_rRNA.1_(paired)_contig_24492,Nonyellowing2_no_rRNA.1_(paired)_contig_5508,Nonyellowing2_no_rRNA.1_(paired)_contig_5511,Nonyellowing2_no_rRNA.1_(paired)_contig_28467,Nonyellowing2_no_rRNA.1_(paired)_co…	0.002462463	0.011741125
GO:0030003	cellular cation homeostasis	biological_process	10	9	1	515	144	34024	Nonyellowing2_no_rRNA.1_(paired)_contig_4456,Nonyellowing2_no_rRNA.1_(paired)_contig_11393,Nonyellowing2_no_rRNA.1_(paired)_contig_7246,Nonyellowing2_no_rRNA.1_(paired)_contig_23633,Nonyellowing2_no_rRNA.1_(paired)_contig_6062,Nonyellowing2_no_rRNA.1_(paired)_contig_4273,Nonyellowing2_no_rRNA.1_(paired)_contig_17233,Nonyellowing2_no_rRNA.1_(paired)_contig_7187,Nonyellowing2_no_rRNA.1_(paired)_con…	Nonyellowing2_no_rRNA.1_(paired)_contig_75978,Nonyellowing2_no_rRNA.1_(paired)_contig_582,Nonyellowing2_no_rRNA.1_(paired)_contig_3248,	4.55E-05	0.000568553
GO:0008652	cellular amino acid biosynthetic process	biological_process	4	3	1	515	112	34024	Nonyellowing2_no_rRNA.1_(paired)_contig_13995,Nonyellowing2_no_rRNA.1_(paired)_contig_28446,Nonyellowing2_no_rRNA.1_(paired)_contig_13028,Nonyellowing2_no_rRNA.1_(paired)_contig_35932,	Nonyellowing2_no_rRNA.1_(paired)_contig_75978,Nonyellowing2_no_rRNA.1_(paired)_contig_26947,	0.040340542	0.076465167
GO:0071555	cell wall organization	biological_process	4	3	1	515	284	34024	Nonyellowing2_no_rRNA.1_(paired)_contig_12304,Nonyellowing2_no_rRNA.1_(paired)_contig_9706,Nonyellowing2_no_rRNA.1_(paired)_contig_3510,	First_Contig421,Nonyellowing2_no_rRNA.1_(paired)_contig_3532,Nonyellowing2_no_rRNA.1_(paired)_contig_31067,	0.804779798	0.850767215
GO:0005618	cell wall	cellular_component	23	16	7	515	725	34024	Nonyellowing2_no_rRNA.1_(paired)_contig_8411,Nonyellowing2_no_rRNA.1_(paired)_contig_13995,Nonyellowing2_no_rRNA.1_(paired)_contig_7907,Nonyellowing2_no_rRNA.1_(paired)_contig_19088,Nonyellowing2_no_rRNA.1_(paired)_contig_10820,Nonyellowing2_no_rRNA.1_(paired)_contig_8207,Nonyellowing2_no_rRNA.1_(paired)_contig_17020,Nonyellowing2_no_rRNA.1_(paired)_contig_838,Nonyellowing2_no_rRNA.1_(paired)_con…	Nonyellowing2_no_rRNA.1_(paired)_contig_253,Nonyellowing2_no_rRNA.1_(paired)_contig_12914,Nonyellowing2_no_rRNA.1_(paired)_contig_5106,Nonyellowing2_no_rRNA.1_(paired)_contig_488,Nonyellowing2_no_rRNA.1_(paired)_contig_2110,Nonyellowing2_no_rRNA.1_(paired)_contig_33260,Nonyellowing2_no_rRNA.1_(paired)_contig_5567,Nonyellowing2_no_rRNA.1_(paired)_contig_103,Nonyellowing2_no_rRNA.1_(paired)_contig_…	1.71E-08	4.66E-07
GO:0009932	cell tip growth	biological_process	4	3	1	515	166	34024	Nonyellowing2_no_rRNA.1_(paired)_contig_9706,Nonyellowing2_no_rRNA.1_(paired)_contig_37858,Nonyellowing2_no_rRNA.1_(paired)_contig_5970,Nonyellowing2_no_rRNA.1_(paired)_contig_58260,	Nonyellowing2_no_rRNA.1_(paired)_contig_13343,Nonyellowing2_no_rRNA.1_(paired)_contig_6272,	0.029711489	0.061209638
GO:0030154	cell differentiation	biological_process	6	6	0	515	203	34024	Nonyellowing2_no_rRNA.1_(paired)_contig_1491,Nonyellowing2_no_rRNA.1_(paired)_contig_23633,Nonyellowing2_no_rRNA.1_(paired)_contig_17870,Nonyellowing2_no_rRNA.1_(paired)_contig_24492,Nonyellowing2_no_rRNA.1_(paired)_contig_5508,Nonyellowing2_no_rRNA.1_(paired)_contig_28467,Nonyellowing2_no_rRNA.1_(paired)_contig_24893,Nonyellowing2_no_rRNA.1_(paired)_contig_4583,Nonyellowing2_no_rRNA.1_(paired)_c…		1.33E-05	0.000195329
GO:0016117	carotenoid biosynthetic process	biological_process	7	5	2	515	171	34024	Nonyellowing2_no_rRNA.1_(paired)_contig_26082,Nonyellowing2_no_rRNA.1_(paired)_contig_8988,Nonyellowing2_no_rRNA.1_(paired)_contig_30394,Nonyellowing2_no_rRNA.1_(paired)_contig_16824,Nonyellowing2_no_rRNA.1_(paired)_contig_7331,Nonyellowing2_no_rRNA.1_(paired)_contig_5852,Nonyellowing2_no_rRNA.1_(paired)_contig_2324,Nonyellowing2_no_rRNA.1_(paired)_contig_81371,Nonyellowing2_no_rRNA.1_(paired)_co…	Nonyellowing2_no_rRNA.1_(paired)_contig_20708,Nonyellowing2_no_rRNA.1_(paired)_contig_57055,Nonyellowing2_no_rRNA.1_(paired)_contig_78320,	0.019555465	0.045109239
GO:0015144	carbohydrate transmembrane transporter activity	molecular_function	2	2	0	515	155	34024	Nonyellowing2_no_rRNA.1_(paired)_contig_36875,Nonyellowing2_no_rRNA.1_(paired)_contig_8155,		0.165969801	0.496835165
GO:0030246	carbohydrate binding	molecular_function	3	1	2	515	164	34024	Nonyellowing2_no_rRNA.1_(paired)_contig_3822,Nonyellowing2_no_rRNA.1_(paired)_contig_6062,Nonyellowing2_no_rRNA.1_(paired)_contig_6296,	Nonyellowing2_no_rRNA.1_(paired)_contig_10180,	0.22811887	0.308043729
GO:0005516	calmodulin binding	molecular_function	5	3	2	515	334	34024	Nonyellowing2_no_rRNA.1_(paired)_contig_29372,Nonyellowing2_no_rRNA.1_(paired)_contig_21951,Nonyellowing2_no_rRNA.1_(paired)_contig_7286,Nonyellowing2_no_rRNA.1_(paired)_contig_17233,Nonyellowing2_no_rRNA.1_(paired)_contig_6381,	Nonyellowing2_no_rRNA.1_(paired)_contig_10180,Nonyellowing2_no_rRNA.1_(paired)_contig_92695,Nonyellowing2_no_rRNA.1_(paired)_contig_436,	0.017799224	0.042764369
GO:0006816	calcium ion transport	biological_process	5	3	2	515	224	34024	Nonyellowing2_no_rRNA.1_(paired)_contig_7331,	Nonyellowing2_no_rRNA.1_(paired)_contig_13407,Nonyellowing2_no_rRNA.1_(paired)_contig_40886,Nonyellowing2_no_rRNA.1_(paired)_contig_12914,Nonyellowing2_no_rRNA.1_(paired)_contig_5106,Nonyellowing2_no_rRNA.1_(paired)_contig_13070,First_Contig34,First_Contig24,	0.25664142	0.337206411
GO:0005509	calcium ion binding	molecular_function	3	1	2	515	207	34024	Nonyellowing2_no_rRNA.1_(paired)_contig_8151,Nonyellowing2_no_rRNA.1_(paired)_contig_13028,	Nonyellowing2_no_rRNA.1_(paired)_contig_4312,Nonyellowing2_no_rRNA.1_(paired)_contig_10180,	0.917353334	0.942835371
GO:0009058	biosynthetic process	biological_process	4	3	1	515	84	34024	Nonyellowing2_no_rRNA.1_(paired)_contig_23633,Nonyellowing2_no_rRNA.1_(paired)_contig_5508,Nonyellowing2_no_rRNA.1_(paired)_contig_17233,Nonyellowing2_no_rRNA.1_(paired)_contig_6222,	Nonyellowing2_no_rRNA.1_(paired)_contig_582,Nonyellowing2_no_rRNA.1_(paired)_contig_3248,	0.000831548	0.006747208
GO:0008150	biological_process	biological_process	46	31	15	515	7129	34024	Nonyellowing2_no_rRNA.1_(paired)_contig_8411,Nonyellowing2_no_rRNA.1_(paired)_contig_1723,Nonyellowing2_no_rRNA.1_(paired)_contig_9569,Nonyellowing2_no_rRNA.1_(paired)_contig_3237,Nonyellowing2_no_rRNA.1_(paired)_contig_1661,Nonyellowing2_no_rRNA.1_(paired)_contig_2315,Nonyellowing2_no_rRNA.1_(paired)_contig_33577,Nonyellowing2_no_rRNA.1_(paired)_contig_52428,Nonyellowing2_no_rRNA.1_(paired)_cont…	Nonyellowing2_no_rRNA.1_(paired)_contig_75978,Nonyellowing2_no_rRNA.1_(paired)_contig_36415,Nonyellowing2_no_rRNA.1_(paired)_contig_13462,Nonyellowing2_no_rRNA.1_(paired)_contig_17681,Nonyellowing2_no_rRNA.1_(paired)_contig_34885,Nonyellowing2_no_rRNA.1_(paired)_contig_4706,Nonyellowing2_no_rRNA.1_(paired)_contig_17319,Nonyellowing2_no_rRNA.1_(paired)_contig_13070,First_Contig444,First_Contig220,…	0.249583409	0.330278474
GO:0009734	auxin-activated signaling pathway	biological_process	4	2	2	515	87	34024	Nonyellowing2_no_rRNA.1_(paired)_contig_22384,Nonyellowing2_no_rRNA.1_(paired)_contig_11889,	Nonyellowing2_no_rRNA.1_(paired)_contig_4706,Nonyellowing2_no_rRNA.1_(paired)_contig_56657,Nonyellowing2_no_rRNA.1_(paired)_contig_3674,Nonyellowing2_no_rRNA.1_(paired)_contig_6680,	0.287564296	0.369954066
GO:0009926	auxin polar transport	biological_process	5	3	2	515	158	34024	Nonyellowing2_no_rRNA.1_(paired)_contig_27964,	Nonyellowing2_no_rRNA.1_(paired)_contig_23152,First_Contig723,Nonyellowing2_no_rRNA.1_(paired)_contig_10180,Nonyellowing2_no_rRNA.1_(paired)_contig_3475,Nonyellowing2_no_rRNA.1_(paired)_contig_92695,Nonyellowing2_no_rRNA.1_(paired)_contig_436,Nonyellowing2_no_rRNA.1_(paired)_contig_26226,	0.011418956	0.030975174
GO:0042626	ATPase activity, coupled to transmembrane movement of substances	molecular_function	4	3	1	515	256	34024	Nonyellowing2_no_rRNA.1_(paired)_contig_26082,Nonyellowing2_no_rRNA.1_(paired)_contig_6973,Nonyellowing2_no_rRNA.1_(paired)_contig_5970,Nonyellowing2_no_rRNA.1_(paired)_contig_1875,	First_Contig3256,Nonyellowing2_no_rRNA.1_(paired)_contig_2110,Nonyellowing2_no_rRNA.1_(paired)_contig_11601,	0.03240439	0.064460345
GO:0016887	ATPase activity	molecular_function	5	1	4	515	265	34024	Nonyellowing2_no_rRNA.1_(paired)_contig_1723,Nonyellowing2_no_rRNA.1_(paired)_contig_8207,Nonyellowing2_no_rRNA.1_(paired)_contig_17020,Nonyellowing2_no_rRNA.1_(paired)_contig_17233,Nonyellowing2_no_rRNA.1_(paired)_contig_6523,Nonyellowing2_no_rRNA.1_(paired)_contig_8331,Nonyellowing2_no_rRNA.1_(paired)_contig_2659,Nonyellowing2_no_rRNA.1_(paired)_contig_20891,	Nonyellowing2_no_rRNA.1_(paired)_contig_1491,Nonyellowing2_no_rRNA.1_(paired)_contig_23633,Nonyellowing2_no_rRNA.1_(paired)_contig_1758,Nonyellowing2_no_rRNA.1_(paired)_contig_17870,Nonyellowing2_no_rRNA.1_(paired)_contig_24492,Nonyellowing2_no_rRNA.1_(paired)_contig_5508,Nonyellowing2_no_rRNA.1_(paired)_contig_5511,Nonyellowing2_no_rRNA.1_(paired)_contig_28467,Nonyellowing2_no_rRNA.1_(paired)_co…	0.010450928	0.028600914
GO:0005524	ATP binding	molecular_function	12	4	8	515	1100	34024	Nonyellowing2_no_rRNA.1_(paired)_contig_3237,Nonyellowing2_no_rRNA.1_(paired)_contig_12304,Nonyellowing2_no_rRNA.1_(paired)_contig_23633,Nonyellowing2_no_rRNA.1_(paired)_contig_33294,Nonyellowing2_no_rRNA.1_(paired)_contig_1729,Nonyellowing2_no_rRNA.1_(paired)_contig_1758,Nonyellowing2_no_rRNA.1_(paired)_contig_9400,Nonyellowing2_no_rRNA.1_(paired)_contig_4273,Nonyellowing2_no_rRNA.1_(paired)_con…	Nonyellowing2_no_rRNA.1_(paired)_contig_68446,Nonyellowing2_no_rRNA.1_(paired)_contig_3532,Nonyellowing2_no_rRNA.1_(paired)_contig_31067,	0.000114072	0.001241374
GO:0009072	aromatic amino acid family metabolic process	biological_process	4	3	1	515	84	34024	Nonyellowing2_no_rRNA.1_(paired)_contig_24002,Nonyellowing2_no_rRNA.1_(paired)_contig_14058,Nonyellowing2_no_rRNA.1_(paired)_contig_34263,Nonyellowing2_no_rRNA.1_(paired)_contig_5699,	Nonyellowing2_no_rRNA.1_(paired)_contig_17398,Nonyellowing2_no_rRNA.1_(paired)_contig_24704,Nonyellowing2_no_rRNA.1_(paired)_contig_26743,	0.040327895	0.076598157
GO:0048046	apoplast	cellular_component	32	13	19	515	485	34024	Nonyellowing2_no_rRNA.1_(paired)_contig_8411,Nonyellowing2_no_rRNA.1_(paired)_contig_13995,Nonyellowing2_no_rRNA.1_(paired)_contig_3237,Nonyellowing2_no_rRNA.1_(paired)_contig_5735,Nonyellowing2_no_rRNA.1_(paired)_contig_7246,Nonyellowing2_no_rRNA.1_(paired)_contig_1868,Nonyellowing2_no_rRNA.1_(paired)_contig_23633,Nonyellowing2_no_rRNA.1_(paired)_contig_16925,Nonyellowing2_no_rRNA.1_(paired)_con…	Nonyellowing2_no_rRNA.1_(paired)_contig_75978,First_Contig119,Nonyellowing2_no_rRNA.1_(paired)_contig_11555,First_Contig51,First_Contig444,Nonyellowing2_no_rRNA.1_(paired)_contig_75389,Nonyellowing2_no_rRNA.1_(paired)_contig_42123,First_Contig337,Nonyellowing2_no_rRNA.1_(paired)_contig_2753,Nonyellowing2_no_rRNA.1_(paired)_contig_13876,Nonyellowing2_no_rRNA.1_(paired)_contig_6272,Nonyellowing2_no…	0.18953527	0.264036332
GO:0043481	anthocyanin accumulation in tissues in response to UV light	biological_process	4	3	1	515	208	34024	Nonyellowing2_no_rRNA.1_(paired)_contig_23633,Nonyellowing2_no_rRNA.1_(paired)_contig_5508,Nonyellowing2_no_rRNA.1_(paired)_contig_17233,Nonyellowing2_no_rRNA.1_(paired)_contig_6222,	Nonyellowing2_no_rRNA.1_(paired)_contig_13070,Nonyellowing2_no_rRNA.1_(paired)_contig_582,Nonyellowing2_no_rRNA.1_(paired)_contig_3248,	0.000488371	0.003928199
GO:0046658	anchored component of plasma membrane	cellular_component	3	3	0	515	94	34024	Nonyellowing2_no_rRNA.1_(paired)_contig_3822,Nonyellowing2_no_rRNA.1_(paired)_contig_8219,		0.09959892	0.156150848
GO:0031225	anchored component of membrane	cellular_component	4	4	0	515	211	34024	Nonyellowing2_no_rRNA.1_(paired)_contig_10835,Nonyellowing2_no_rRNA.1_(paired)_contig_11587,		0.185663647	0.25942428
GO:0006865	amino acid transport	biological_process	4	3	1	515	240	34024	Nonyellowing2_no_rRNA.1_(paired)_contig_35288,Nonyellowing2_no_rRNA.1_(paired)_contig_22165,Nonyellowing2_no_rRNA.1_(paired)_contig_13870,Nonyellowing2_no_rRNA.1_(paired)_contig_42817,Nonyellowing2_no_rRNA.1_(paired)_contig_17020,Nonyellowing2_no_rRNA.1_(paired)_contig_17590,	First_Contig844,	0.006858652	0.020665319
GO:0015171	amino acid transmembrane transporter activity	molecular_function	3	2	1	515	106	34024	Nonyellowing2_no_rRNA.1_(paired)_contig_13995,Nonyellowing2_no_rRNA.1_(paired)_contig_10835,	Nonyellowing2_no_rRNA.1_(paired)_contig_582,Nonyellowing2_no_rRNA.1_(paired)_contig_3248,	0.02487416	0.053508367
GO:0043090	amino acid import	biological_process	5	3	2	515	164	34024	Nonyellowing2_no_rRNA.1_(paired)_contig_34557,Nonyellowing2_no_rRNA.1_(paired)_contig_3510,	Nonyellowing2_no_rRNA.1_(paired)_contig_3910,Nonyellowing2_no_rRNA.1_(paired)_contig_68446,Nonyellowing2_no_rRNA.1_(paired)_contig_3882,Nonyellowing2_no_rRNA.1_(paired)_contig_13070,Nonyellowing2_no_rRNA.1_(paired)_contig_42991,First_Contig421,	0.779144833	0.830309874
GO:0009738	abscisic acid-activated signaling pathway	biological_process	5	4	1	515	411	34024	Nonyellowing2_no_rRNA.1_(paired)_contig_21562,Nonyellowing2_no_rRNA.1_(paired)_contig_4324,Nonyellowing2_no_rRNA.1_(paired)_contig_29370,Nonyellowing2_no_rRNA.1_(paired)_contig_34263,	First_Contig833,First_Contig67,Nonyellowing2_no_rRNA.1_(paired)_contig_13876,First_Contig832,	0.005704424	0.019118088
