# Supplementary material for: Characterization of the Transcriptome and Gene Expression of Tetraploid Black Locust Cuttings in Response to Etiolation
Source: Genes (Basel). 2017 Nov 24;8(12):345. doi: 10.3390/genes8120345 (PMC5748663; doi:10.3390/genes8120345)
Supplement: Supplementary file 1 [file genes-08-00345-s001.zip › genes-231221_supplementary_final/Table S5.xls]

pathway_ID	PATHWAY_DES	diff_gene_in_this_pathway	UP_GENES	DOWN_GENES	diff_gene_in_all_pathway	all_gene_in_this_pathway	all_gene_in_all_pathway	all_gene_list	gene_UP_list	gene_DOWN_list	Pvalue	FDR
ko01051	Biosynthesis of ansamycins	1	1	0	31	1	1642	Nonyellowing2_no_rRNA.1_(paired)_contig_2238,	Nonyellowing2_no_rRNA.1_(paired)_contig_2238,	-	0.000386304	0.009850748
ko00401	Novobiocin biosynthesis	1	1	0	31	1	1642	Nonyellowing2_no_rRNA.1_(paired)_contig_11010,	Nonyellowing2_no_rRNA.1_(paired)_contig_11010,	-	0.000386304	0.009850748
ko00196	Photosynthesis - antenna proteins	2	2	0	31	5	1642	Nonyellowing2_no_rRNA.1_(paired)_contig_29372,Nonyellowing2_no_rRNA.1_(paired)_contig_22922,	Nonyellowing2_no_rRNA.1_(paired)_contig_29372,Nonyellowing2_no_rRNA.1_(paired)_contig_22922,	-	0.000312056	0.015914856
ko00270	Cysteine and methionine metabolism	4	3	1	31	34	1642	Nonyellowing2_no_rRNA.1_(paired)_contig_22193,Nonyellowing2_no_rRNA.1_(paired)_contig_787,Nonyellowing2_no_rRNA.1_(paired)_contig_11010,Nonyellowing2_no_rRNA.1_(paired)_contig_6680,	Nonyellowing2_no_rRNA.1_(paired)_contig_22193,Nonyellowing2_no_rRNA.1_(paired)_contig_787,Nonyellowing2_no_rRNA.1_(paired)_contig_11010,	Nonyellowing2_no_rRNA.1_(paired)_contig_6680,	0.001533225	0.019548616
ko00030	Pentose phosphate pathway	3	2	1	31	22	1642	Nonyellowing2_no_rRNA.1_(paired)_contig_2238,First_Contig671,Nonyellowing2_no_rRNA.1_(paired)_contig_5508,	Nonyellowing2_no_rRNA.1_(paired)_contig_2238,Nonyellowing2_no_rRNA.1_(paired)_contig_5508,	First_Contig671,	0.002306392	0.023525197
ko00591	Linoleic acid metabolism	1	0	1	31	3	1642	First_Contig24,	-	First_Contig24,	0.003382467	0.028750972
ko00521	Streptomycin biosynthesis	1	0	1	31	6	1642	First_Contig671,	-	First_Contig671,	0.012986285	0.082787565
ko04120	Ubiquitin mediated proteolysis	3	0	3	31	35	1642	Nonyellowing2_no_rRNA.1_(paired)_contig_17681,First_Contig2392,First_Contig21,	-	Nonyellowing2_no_rRNA.1_(paired)_contig_17681,First_Contig2392,First_Contig21,	0.011857597	0.086391064
ko00450	Selenocompound metabolism	1	1	0	31	9	1642	Nonyellowing2_no_rRNA.1_(paired)_contig_787,	Nonyellowing2_no_rRNA.1_(paired)_contig_787,	-	0.028052828	0.119224519
ko00960	Tropane, piperidine and pyridine alkaloid biosynthesis	1	1	0	31	8	1642	Nonyellowing2_no_rRNA.1_(paired)_contig_11010,	Nonyellowing2_no_rRNA.1_(paired)_contig_11010,	-	0.022467535	0.127316032
ko00710	Carbon fixation in photosynthetic organisms	2	2	0	31	27	1642	Nonyellowing2_no_rRNA.1_(paired)_contig_2238,Nonyellowing2_no_rRNA.1_(paired)_contig_5508,	Nonyellowing2_no_rRNA.1_(paired)_contig_2238,Nonyellowing2_no_rRNA.1_(paired)_contig_5508,	-	0.034872283	0.13680665
ko00950	Isoquinoline alkaloid biosynthesis	1	1	0	31	8	1642	Nonyellowing2_no_rRNA.1_(paired)_contig_11010,	Nonyellowing2_no_rRNA.1_(paired)_contig_11010,	-	0.022467535	0.143230537
ko00130	Ubiquinone and other terpenoid-quinone biosynthesis	1	1	0	31	8	1642	Nonyellowing2_no_rRNA.1_(paired)_contig_11010,	Nonyellowing2_no_rRNA.1_(paired)_contig_11010,	-	0.022467535	0.143230537
ko00195	Photosynthesis	3	3	0	31	52	1642	Nonyellowing2_no_rRNA.1_(paired)_contig_14744,Nonyellowing2_no_rRNA.1_(paired)_contig_5239,Nonyellowing2_no_rRNA.1_(paired)_contig_2104,	Nonyellowing2_no_rRNA.1_(paired)_contig_14744,Nonyellowing2_no_rRNA.1_(paired)_contig_5239,Nonyellowing2_no_rRNA.1_(paired)_contig_2104,	-	0.043576981	0.158744715
ko00941	Flavonoid biosynthesis	1	0	1	31	12	1642	Nonyellowing2_no_rRNA.1_(paired)_contig_8897,	-	Nonyellowing2_no_rRNA.1_(paired)_contig_8897,	0.047894018	0.162839662
ko00860	Porphyrin and chlorophyll metabolism	1	1	0	31	13	1642	Nonyellowing2_no_rRNA.1_(paired)_contig_8339,	Nonyellowing2_no_rRNA.1_(paired)_contig_8339,	-	0.055459262	0.166377787
ko04115	p53 signaling pathway	1	0	1	31	14	1642	First_Contig21,	-	First_Contig21,	0.063463668	0.179813725
ko00730	Thiamine metabolism	1	1	0	31	16	1642	Nonyellowing2_no_rRNA.1_(paired)_contig_3122,	Nonyellowing2_no_rRNA.1_(paired)_contig_3122,	-	0.080707114	0.196002992
ko00592	alpha-Linolenic acid metabolism	1	1	0	31	17	1642	Nonyellowing2_no_rRNA.1_(paired)_contig_6099,	Nonyellowing2_no_rRNA.1_(paired)_contig_6099,	-	0.089906428	0.199357731
ko00400	Phenylalanine, tyrosine and tryptophan biosynthesis	1	1	0	31	12	1642	Nonyellowing2_no_rRNA.1_(paired)_contig_11010,	Nonyellowing2_no_rRNA.1_(paired)_contig_11010,	-	0.047894018	0.203549577
ko00051	Fructose and mannose metabolism	1	1	0	31	18	1642	Nonyellowing2_no_rRNA.1_(paired)_contig_5508,	Nonyellowing2_no_rRNA.1_(paired)_contig_5508,	-	0.099465408	0.211363993
ko00920	Sulfur metabolism	1	0	1	31	14	1642	Nonyellowing2_no_rRNA.1_(paired)_contig_54828,	-	Nonyellowing2_no_rRNA.1_(paired)_contig_54828,	0.063463668	0.231189075
ko00460	Cyanoamino acid metabolism	1	0	1	31	14	1642	Nonyellowing2_no_rRNA.1_(paired)_contig_3294,	-	Nonyellowing2_no_rRNA.1_(paired)_contig_3294,	0.063463668	0.231189075
ko01130	Biosynthesis of antibiotics	6	4	2	31	169	1642	Nonyellowing2_no_rRNA.1_(paired)_contig_26477,Nonyellowing2_no_rRNA.1_(paired)_contig_2238,Nonyellowing2_no_rRNA.1_(paired)_contig_54828,Nonyellowing2_no_rRNA.1_(paired)_contig_11010,First_Contig671,Nonyellowing2_no_rRNA.1_(paired)_contig_5508,	Nonyellowing2_no_rRNA.1_(paired)_contig_26477,Nonyellowing2_no_rRNA.1_(paired)_contig_2238,Nonyellowing2_no_rRNA.1_(paired)_contig_11010,Nonyellowing2_no_rRNA.1_(paired)_contig_5508,	Nonyellowing2_no_rRNA.1_(paired)_contig_54828,First_Contig671,	0.118699719	0.232834065
ko01100	Metabolic pathways	20	14	6	31	681	1642	Nonyellowing2_no_rRNA.1_(paired)_contig_14744,Nonyellowing2_no_rRNA.1_(paired)_contig_6099,Nonyellowing2_no_rRNA.1_(paired)_contig_513,Nonyellowing2_no_rRNA.1_(paired)_contig_26477,Nonyellowing2_no_rRNA.1_(paired)_contig_2238,Nonyellowing2_no_rRNA.1_(paired)_contig_3122,Nonyellowing2_no_rRNA.1_(paired)_contig_22193,Nonyellowing2_no_rRNA.1_(paired)_contig_8897,Nonyellowing2_no_rRNA.1_(paired)_cont…	Nonyellowing2_no_rRNA.1_(paired)_contig_14744,Nonyellowing2_no_rRNA.1_(paired)_contig_6099,Nonyellowing2_no_rRNA.1_(paired)_contig_513,Nonyellowing2_no_rRNA.1_(paired)_contig_26477,Nonyellowing2_no_rRNA.1_(paired)_contig_2238,Nonyellowing2_no_rRNA.1_(paired)_contig_3122,Nonyellowing2_no_rRNA.1_(paired)_contig_22193,Nonyellowing2_no_rRNA.1_(paired)_contig_5239,Nonyellowing2_no_rRNA.1_(paired)_cont…	Nonyellowing2_no_rRNA.1_(paired)_contig_8897,Nonyellowing2_no_rRNA.1_(paired)_contig_54828,Nonyellowing2_no_rRNA.1_(paired)_contig_6680,Nonyellowing2_no_rRNA.1_(paired)_contig_3674,First_Contig671,Nonyellowing2_no_rRNA.1_(paired)_contig_3294,	0.115252555	0.235115212
ko00500	Starch and sucrose metabolism	4	0	4	31	105	1642	First_Contig2392,Nonyellowing2_no_rRNA.1_(paired)_contig_3674,First_Contig671,Nonyellowing2_no_rRNA.1_(paired)_contig_3294,	-	First_Contig2392,Nonyellowing2_no_rRNA.1_(paired)_contig_3674,First_Contig671,Nonyellowing2_no_rRNA.1_(paired)_contig_3294,	0.125251835	0.236586799
ko04712	Circadian rhythm - plant	1	0	1	31	21	1642	Nonyellowing2_no_rRNA.1_(paired)_contig_8897,	-	Nonyellowing2_no_rRNA.1_(paired)_contig_8897,	0.130120823	0.237005784
ko00350	Tyrosine metabolism	1	1	0	31	16	1642	Nonyellowing2_no_rRNA.1_(paired)_contig_11010,	Nonyellowing2_no_rRNA.1_(paired)_contig_11010,	-	0.080707114	0.274404188
ko00680	Methane metabolism	1	1	0	31	24	1642	Nonyellowing2_no_rRNA.1_(paired)_contig_5508,	Nonyellowing2_no_rRNA.1_(paired)_contig_5508,	-	0.163391647	0.28734393
ko04010	MAPK signaling pathway	1	0	1	31	25	1642	First_Contig21,	-	First_Contig21,	0.174990036	0.297483061
ko00052	Galactose metabolism	1	0	1	31	26	1642	First_Contig671,	-	First_Contig671,	0.18681814	0.307345973
ko00260	Glycine, serine and threonine metabolism	1	1	0	31	29	1642	Nonyellowing2_no_rRNA.1_(paired)_contig_513,	Nonyellowing2_no_rRNA.1_(paired)_contig_513,	-	0.223544562	0.335316843
ko04932	Non-alcoholic fatty liver disease (NAFLD)	1	0	1	31	28	1642	Nonyellowing2_no_rRNA.1_(paired)_contig_3674,	-	Nonyellowing2_no_rRNA.1_(paired)_contig_3674,	0.211108548	0.336454248
ko00190	Oxidative phosphorylation	2	0	2	31	68	1642	First_Contig220,Nonyellowing2_no_rRNA.1_(paired)_contig_3674,	-	First_Contig220,Nonyellowing2_no_rRNA.1_(paired)_contig_3674,	0.303705352	0.377779828
ko00010	Glycolysis / Gluconeogenesis	2	1	1	31	63	1642	First_Contig671,Nonyellowing2_no_rRNA.1_(paired)_contig_5508,	Nonyellowing2_no_rRNA.1_(paired)_contig_5508,	First_Contig671,	0.259471831	0.378087525
ko01200	Carbon metabolism	3	3	0	31	106	1642	Nonyellowing2_no_rRNA.1_(paired)_contig_513,Nonyellowing2_no_rRNA.1_(paired)_contig_2238,Nonyellowing2_no_rRNA.1_(paired)_contig_5508,	Nonyellowing2_no_rRNA.1_(paired)_contig_513,Nonyellowing2_no_rRNA.1_(paired)_contig_2238,Nonyellowing2_no_rRNA.1_(paired)_contig_5508,	-	0.320453392	0.380072628
ko00520	Amino sugar and nucleotide sugar metabolism	1	0	1	31	37	1642	First_Contig671,	-	First_Contig671,	0.32845043	0.380703907
ko03008	Ribosome biogenesis in eukaryotes	1	0	1	31	36	1642	First_Contig76,	-	First_Contig76,	0.31491134	0.382392341
ko00360	Phenylalanine metabolism	1	1	0	31	35	1642	Nonyellowing2_no_rRNA.1_(paired)_contig_11010,	Nonyellowing2_no_rRNA.1_(paired)_contig_11010,	-	0.301473664	0.384378921
ko00230	Purine metabolism	2	1	1	31	67	1642	Nonyellowing2_no_rRNA.1_(paired)_contig_26477,First_Contig671,	Nonyellowing2_no_rRNA.1_(paired)_contig_26477,	First_Contig671,	0.294684109	0.385356143
ko01230	Biosynthesis of amino acids	3	3	0	31	102	1642	Nonyellowing2_no_rRNA.1_(paired)_contig_2238,Nonyellowing2_no_rRNA.1_(paired)_contig_11010,Nonyellowing2_no_rRNA.1_(paired)_contig_5508,	Nonyellowing2_no_rRNA.1_(paired)_contig_2238,Nonyellowing2_no_rRNA.1_(paired)_contig_11010,Nonyellowing2_no_rRNA.1_(paired)_contig_5508,	-	0.292038853	0.391946881
ko01110	Biosynthesis of secondary metabolites	10	7	3	31	376	1642	Nonyellowing2_no_rRNA.1_(paired)_contig_6099,Nonyellowing2_no_rRNA.1_(paired)_contig_26477,Nonyellowing2_no_rRNA.1_(paired)_contig_2238,Nonyellowing2_no_rRNA.1_(paired)_contig_22193,Nonyellowing2_no_rRNA.1_(paired)_contig_8897,Nonyellowing2_no_rRNA.1_(paired)_contig_11010,Nonyellowing2_no_rRNA.1_(paired)_contig_8339,First_Contig671,Nonyellowing2_no_rRNA.1_(paired)_contig_3294,Nonyellowing2_no_rRN…	Nonyellowing2_no_rRNA.1_(paired)_contig_6099,Nonyellowing2_no_rRNA.1_(paired)_contig_26477,Nonyellowing2_no_rRNA.1_(paired)_contig_2238,Nonyellowing2_no_rRNA.1_(paired)_contig_22193,Nonyellowing2_no_rRNA.1_(paired)_contig_11010,Nonyellowing2_no_rRNA.1_(paired)_contig_8339,Nonyellowing2_no_rRNA.1_(paired)_contig_5508,	Nonyellowing2_no_rRNA.1_(paired)_contig_8897,First_Contig671,Nonyellowing2_no_rRNA.1_(paired)_contig_3294,	0.290036693	0.399780307
ko03040	Spliceosome	1	0	1	31	39	1642	Nonyellowing2_no_rRNA.1_(paired)_contig_11555,	-	Nonyellowing2_no_rRNA.1_(paired)_contig_11555,	0.355795953	0.403235413
ko00630	Glyoxylate and dicarboxylate metabolism	1	1	0	31	34	1642	Nonyellowing2_no_rRNA.1_(paired)_contig_513,	Nonyellowing2_no_rRNA.1_(paired)_contig_513,	-	0.288147065	0.408208342
ko04141	Protein processing in endoplasmic reticulum	3	0	3	31	114	1642	Nonyellowing2_no_rRNA.1_(paired)_contig_17681,First_Contig2392,Nonyellowing2_no_rRNA.1_(paired)_contig_3674,	-	Nonyellowing2_no_rRNA.1_(paired)_contig_17681,First_Contig2392,Nonyellowing2_no_rRNA.1_(paired)_contig_3674,	0.379862051	0.421151404
ko01120	Microbial metabolism in diverse environments	4	2	2	31	155	1642	Nonyellowing2_no_rRNA.1_(paired)_contig_2238,Nonyellowing2_no_rRNA.1_(paired)_contig_54828,First_Contig671,Nonyellowing2_no_rRNA.1_(paired)_contig_5508,	Nonyellowing2_no_rRNA.1_(paired)_contig_2238,Nonyellowing2_no_rRNA.1_(paired)_contig_5508,	Nonyellowing2_no_rRNA.1_(paired)_contig_54828,First_Contig671,	0.390832375	0.424094705
ko00250	Alanine, aspartate and glutamate metabolism	1	1	0	31	28	1642	Nonyellowing2_no_rRNA.1_(paired)_contig_26477,	Nonyellowing2_no_rRNA.1_(paired)_contig_26477,	-	0.211108548	0.430661437
ko03010	Ribosome	2	0	2	31	80	1642	Nonyellowing2_no_rRNA.1_(paired)_contig_109627,First_Contig362,	-	Nonyellowing2_no_rRNA.1_(paired)_contig_109627,First_Contig362,	0.417420221	0.443508985
ko00940	Phenylpropanoid biosynthesis	1	0	1	31	47	1642	Nonyellowing2_no_rRNA.1_(paired)_contig_3294,	-	Nonyellowing2_no_rRNA.1_(paired)_contig_3294,	0.467532167	0.486615112
ko04075	Plant hormone signal transduction	1	1	0	31	51	1642	Nonyellowing2_no_rRNA.1_(paired)_contig_431,	Nonyellowing2_no_rRNA.1_(paired)_contig_431,	-	0.524011694	0.534491927
ko05169	Epstein-Barr virus infection	1	0	1	31	87	1642	Nonyellowing2_no_rRNA.1_(paired)_contig_3674,	-	Nonyellowing2_no_rRNA.1_(paired)_contig_3674,	0.999536059	0.999536059
