# Supplementary material for: Characterization of the Transcriptome and Gene Expression of Tetraploid Black Locust Cuttings in Response to Etiolation
Source: Genes (Basel). 2017 Nov 24;8(12):345. doi: 10.3390/genes8120345 (PMC5748663; doi:10.3390/genes8120345)
Supplement: Supplementary file 1 [file genes-08-00345-s001.zip › genes-231221_supplementary_final/Table S6.xlsx]

## Sheet: E_VS_NE_differential_UP
unigene_id	Unigene_length	protein_ID	Ath_blast	GO_ID|GO_term|GO_type	PATHWAY_infomation	Group1_RPKM	Group2_RPKM	Fold_change-Group1/Group2	p-value	FDR	UP/DOWN regulate
Nonyellowing2_no_rRNA.1_(paired)_contig_110682	771	gi|351723777|ref|NP_001236011.1|	stigma-specific stig1 family protein [Arabidopsis thaliana]	GO:0003674|molecular_function|molecular_function,GO:0005576|extracellular region|cellular_component,GO:0008150|biological_process|biological_process,	-	76.2233	1e-05	7.62233e+06	2.85449e-23	1.68249e-20	UP
Nonyellowing2_no_rRNA.1_(paired)_contig_110684	1074	gi|561020922|gb|ESW19693.1|	stigma-specific stig1 family protein [Arabidopsis thaliana]	GO:0003674|molecular_function|molecular_function,GO:0005576|extracellular region|cellular_component,GO:0008150|biological_process|biological_process,	-	19.5533	1e-05	1.95533e+06	6.87902e-06	0.000877968	UP
Nonyellowing2_no_rRNA.1_(paired)_contig_24589	780	-	-	-	-	20.8133	0.06	346.889	3.49874e-06	0.000478575	UP
Nonyellowing2_no_rRNA.1_(paired)_contig_11889	750	gi|561006793|gb|ESW05787.1|	glycine/proline-rich protein [Arabidopsis thaliana]	GO:0046872|metal ion binding|molecular_function,GO:0005634|nucleus|cellular_component,GO:0003677|DNA binding|molecular_function,GO:0006355|regulation of transcription, DNA-templated|biological_process,GO:0006351|transcription, DNA-templated|biological_process,	-	15.43	0.06	257.167	0.000100759	0.00989819	UP
Nonyellowing2_no_rRNA.1_(paired)_contig_15133	978	gi|502113791|ref|XP_004494760.1|	GDSL esterase/lipase [Arabidopsis thaliana]	GO:0005576|extracellular region|cellular_component,	-	13.1667	0.0574714	229.1	0.000379733	0.0306605	UP
Nonyellowing2_no_rRNA.1_(paired)_contig_29372	457	gi|561032502|gb|ESW31081.1|	light harvesting complex photosystem II subunit 6 [Arabidopsis thaliana]	GO:0016020|membrane|cellular_component,GO:0010196|nonphotochemical quenching|biological_process,GO:0010287|plastoglobule|cellular_component,GO:0009535|chloroplast thylakoid membrane|cellular_component,GO:0007030|Golgi organization|biological_process,GO:0006816|calcium ion transport|biological_process,GO:0009534|chloroplast thylakoid|cellular_component,GO:0009579|thylakoid|cellular_component,GO:00…	ko01100:Metabolic pathways,ko00196:Photosynthesis - antenna proteins,	37.1433	0.163333	227.408	3.02095e-11	8.0273e-09	UP
Nonyellowing2_no_rRNA.1_(paired)_contig_10854	1628	gi|147789493|emb|CAN67413.1|	peroxisomal (S)-2-hydroxy-acid oxidase GLO1 [Arabidopsis thaliana]	GO:0016020|membrane|cellular_component,GO:0048046|apoplast|cellular_component,GO:0005634|nucleus|cellular_component,GO:0009506|plasmodesma|cellular_component,GO:0042742|defense response to bacterium|biological_process,GO:0005777|peroxisome|cellular_component,GO:0008891|glycolate oxidase activity|molecular_function,GO:0005829|cytosol|cellular_component,GO:0050665|hydrogen peroxide biosynthetic pro…	-	93.22	0.55	169.491	1.61201e-28	1.13605e-25	UP
Nonyellowing2_no_rRNA.1_(paired)_contig_78841	2164	gi|571527538|ref|XP_006599264.1|	auxin efflux carrier-like protein [Arabidopsis thaliana]	GO:0009926|auxin polar transport|biological_process,GO:0009672|auxin:proton symporter activity|molecular_function,GO:0019344|cysteine biosynthetic process|biological_process,GO:0015824|proline transport|biological_process,	-	21.4633	0.129654	165.544	1.77658e-06	0.000266019	UP
Nonyellowing2_no_rRNA.1_(paired)_contig_81371	1813	gi|356533407|ref|XP_003535256.1|	putative phosphotyrosine [Arabidopsis thaliana]	GO:0005575|cellular_component|cellular_component,GO:0009793|embryo development ending in seed dormancy|biological_process,	-	15.6333	0.110757	141.15	0.000100759	0.00989819	UP
Nonyellowing2_no_rRNA.1_(paired)_contig_88576	787	-	uncharacterized protein [Arabidopsis thaliana]	GO:0003674|molecular_function|molecular_function,GO:0005634|nucleus|cellular_component,GO:0008150|biological_process|biological_process,	-	120.603	0.862113	139.893	6.99753e-37	6.57524e-34	UP
Nonyellowing2_no_rRNA.1_(paired)_contig_74419	1503	gi|571522159|ref|XP_003545985.2|	polygalacturonase QRT2 [Arabidopsis thaliana]	GO:0010047|fruit dehiscence|biological_process,GO:0009901|anther dehiscence|biological_process,GO:0048235|pollen sperm cell differentiation|biological_process,GO:0009830|cell wall modification involved in abscission|biological_process,GO:0004650|polygalacturonase activity|molecular_function,GO:0045490|pectin catabolic process|biological_process,GO:0005576|extracellular region|cellular_component,G…	-	23.43	0.188698	124.166	4.56078e-07	7.56273e-05	UP
Nonyellowing2_no_rRNA.1_(paired)_contig_912	491	gi|540360866|gb|AGV08375.1|	ribulose bisphosphate carboxylase small chain 1B [Arabidopsis thaliana]	GO:0005515|protein binding|molecular_function,	-	149.34	1.20643	123.787	3.98606e-44	4.53403e-41	UP
Nonyellowing2_no_rRNA.1_(paired)_contig_21389	1687	gi|334813895|gb|AEH04452.1|	glyceraldehyde 3-phosphate dehydrogenase GAPA2 [Arabidopsis thaliana]	GO:0009657|plastid organization|biological_process,GO:0016020|membrane|cellular_component,GO:0009773|photosynthetic electron transport in photosystem I|biological_process,GO:0048046|apoplast|cellular_component,GO:0006096|glycolytic process|biological_process,GO:0006364|rRNA processing|biological_process,GO:0005737|cytoplasm|cellular_component,GO:0035304|regulation of protein dephosphorylation|bio…	-	31.4367	0.276659	113.63	1.89784e-09	4.11533e-07	UP
Nonyellowing2_no_rRNA.1_(paired)_contig_22922	961	-	light-harvesting chlorophyll B-binding protein 3 [Arabidopsis thaliana]	GO:0009535|chloroplast thylakoid membrane|cellular_component,GO:0030076|light-harvesting complex|cellular_component,GO:0005198|structural molecule activity|molecular_function,GO:0009534|chloroplast thylakoid|cellular_component,GO:0009579|thylakoid|cellular_component,GO:0015979|photosynthesis|biological_process,GO:0009507|chloroplast|cellular_component,	ko01100:Metabolic pathways,ko00196:Photosynthesis - antenna proteins,	17.6033	0.156667	112.362	2.64438e-05	0.00298696	UP
Nonyellowing2_no_rRNA.1_(paired)_contig_22921	1023	gi|561006149|gb|ESW05143.1|	light-harvesting chlorophyll B-binding protein 3 [Arabidopsis thaliana]	GO:0009535|chloroplast thylakoid membrane|cellular_component,GO:0030076|light-harvesting complex|cellular_component,GO:0005198|structural molecule activity|molecular_function,GO:0009534|chloroplast thylakoid|cellular_component,GO:0009579|thylakoid|cellular_component,GO:0015979|photosynthesis|biological_process,GO:0009507|chloroplast|cellular_component,	-	60.8967	0.583622	104.343	3.62591e-18	1.65556e-15	UP
Nonyellowing2_no_rRNA.1_(paired)_contig_99291	481	-	-	-	-	13.58	0.132547	102.454	0.000379733	0.0306605	UP
Nonyellowing2_no_rRNA.1_(paired)_contig_5508	1203	gi|356545061|ref|XP_003540964.1|	fructose-bisphosphate aldolase 1 [Arabidopsis thaliana]	GO:0009637|response to blue light|biological_process,GO:0009902|chloroplast relocation|biological_process,GO:0019760|glucosinolate metabolic process|biological_process,GO:0009965|leaf morphogenesis|biological_process,GO:0009534|chloroplast thylakoid|cellular_component,GO:0009117|nucleotide metabolic process|biological_process,GO:0010207|photosystem II assembly|biological_process,GO:0009941|chloro…	ko01100:Metabolic pathways,ko01110:Biosynthesis of secondary metabolites,ko01130:Biosynthesis of antibiotics,ko01120:Microbial metabolism in diverse environments,ko01200:Carbon metabolism,ko01230:Biosynthesis of amino acids,ko00010:Glycolysis / Gluconeogenesis,ko00710:Carbon fixation in photosynthetic organisms,ko00680:Methane metabolism,ko00030:Pentose phosphate pathway,ko00051:Fructose and mann…	124.323	1.25672	98.9266	1.53333e-36	1.40021e-33	UP
Nonyellowing2_no_rRNA.1_(paired)_contig_12890	1310	gi|357463499|ref|XP_003602031.1|	photosystem II subunit S [Arabidopsis thaliana]	GO:0009657|plastid organization|biological_process,GO:0016020|membrane|cellular_component,GO:0009535|chloroplast thylakoid membrane|cellular_component,GO:0009517|PSII associated light-harvesting complex II|cellular_component,GO:0000023|maltose metabolic process|biological_process,GO:0009534|chloroplast thylakoid|cellular_component,GO:0010207|photosystem II assembly|biological_process,GO:0016168|c…	-	78.03	0.795728	98.0612	6.90249e-24	4.14379e-21	UP
Nonyellowing2_no_rRNA.1_(paired)_contig_4294	1451	gi|508726180|gb|EOY18077.1|	ribulose bisphosphate carboxylase/oxygenase activase [Arabidopsis thaliana]	GO:0016020|membrane|cellular_component,GO:0009535|chloroplast thylakoid membrane|cellular_component,GO:0009637|response to blue light|biological_process,GO:0010150|leaf senescence|biological_process,GO:0010310|regulation of hydrogen peroxide metabolic process|biological_process,GO:0046863|ribulose-1,5-bisphosphate carboxylase/oxygenase activator activity|molecular_function,GO:0009941|chloroplast …	-	42.25	0.45207	93.459	9.48863e-13	2.95772e-10	UP
Nonyellowing2_no_rRNA.1_(paired)_contig_667	1150	gi|571528441|ref|XP_006599410.1|	chlorophyll a-b binding protein 6 [Arabidopsis thaliana]	GO:0016020|membrane|cellular_component,GO:0009535|chloroplast thylakoid membrane|cellular_component,GO:0009637|response to blue light|biological_process,GO:0009534|chloroplast thylakoid|cellular_component,GO:0010218|response to far red light|biological_process,GO:0030076|light-harvesting complex|cellular_component,GO:0016168|chlorophyll binding|molecular_function,GO:0009941|chloroplast envelope|c…	-	286.44	3.73108	76.7712	1.98864e-83	5.15742e-80	UP

## Sheet: E_VS_NE_differential_DOWN
unigene_id	Unigene_length	protein_ID	Ath_blast	GO_ID|GO_term|GO_type	PATHWAY_infomation	Group1_RPKM	Group2_RPKM	Fold_change-Group1/Group2	p-value	FDR	UP/DOWN regulate
First_Contig3256	975	gi|550540803|sp|P86893.1|LECS_VATGU	-	GO:0030246|carbohydrate binding|molecular_function,GO:0009756|carbohydrate mediated signaling|biological_process,GO:0005509|calcium ion binding|molecular_function,GO:0030145|manganese ion binding|molecular_function,	-	1e-05	372.018	2.68804e-08	3.71625e-106	1.20473e-102	DOWN
First_Contig23	250	gi|388513727|gb|AFK44925.1|	aluminum induced protein with YGL and LRDR motifs [Arabidopsis thaliana]	-	-	1e-05	247.929	4.03341e-08	4.4165e-70	8.18137e-67	DOWN
First_Contig2662	448	gi|449441864|ref|XP_004138702.1|	translation initiation factor eIF-5A [Arabidopsis thaliana]	GO:0010089|xylem development|biological_process,GO:0006413|translational initiation|biological_process,GO:0003743|translation initiation factor activity|molecular_function,GO:0005737|cytoplasm|cellular_component,	-	1e-05	194.843	5.13235e-08	5.11406e-55	7.89465e-52	DOWN
First_Contig140	403	gi|357502827|ref|XP_003621702.1|	probable aldo-keto reductase 3 [Arabidopsis thaliana]	GO:0004033|aldo-keto reductase (NADP) activity|molecular_function,GO:0009941|chloroplast envelope|cellular_component,GO:0005886|plasma membrane|cellular_component,GO:0005737|cytoplasm|cellular_component,	-	1e-05	185.671	5.38586e-08	2.03787e-52	2.75265e-49	DOWN
First_Contig15	493	gi|381389720|gb|AFG26687.1|	-	-	-	1e-05	128.318	7.79311e-08	3.71179e-36	3.29668e-33	DOWN
First_Contig37	297	gi|1778376|gb|AAB72114.1|	O-fucosyltransferase family protein [Arabidopsis thaliana]	GO:0016757|transferase activity, transferring glycosyl groups|molecular_function,GO:0005794|Golgi apparatus|cellular_component,GO:0008150|biological_process|biological_process,	-	1e-05	119.795	8.34761e-08	1.40679e-33	1.11233e-30	DOWN
First_Contig168	1194	-	-	-	-	1e-05	78.6145	1.27203e-07	8.97645e-22	4.93218e-19	DOWN
First_Contig125	614	gi|363806722|ref|NP_001242526.1|	phosphorylcholine cytidylyltransferase2 [Arabidopsis thaliana]	GO:0005634|nucleus|cellular_component,GO:0009058|biosynthetic process|biological_process,GO:0004105|choline-phosphate cytidylyltransferase activity|molecular_function,GO:0006656|phosphatidylcholine biosynthetic process|biological_process,	-	1e-05	73.2339	1.36549e-07	2.53056e-20	1.30215e-17	DOWN
First_Contig445	245	gi|357518361|ref|XP_003629469.1|	-	-	-	1e-05	73.0118	1.36964e-07	2.53056e-20	1.30215e-17	DOWN
First_Contig80	320	-	-	-	-	1e-05	71.4871	1.39885e-07	9.63666e-20	4.76948e-17	DOWN
First_Contig362	527	gi|449432327|ref|XP_004133951.1|	60S ribosomal protein L16A [Arabidopsis thaliana]	GO:0009506|plasmodesma|cellular_component,GO:0022625|cytosolic large ribosomal subunit|cellular_component,GO:0005737|cytoplasm|cellular_component,GO:0005773|vacuole|cellular_component,GO:0005730|nucleolus|cellular_component,GO:0001510|RNA methylation|biological_process,GO:0005794|Golgi apparatus|cellular_component,GO:0005829|cytosol|cellular_component,GO:0006412|translation|biological_process,GO:…	ko03010:Ribosome,	1e-05	59.7533	1.67355e-07	1.47031e-16	6.15027e-14	DOWN
First_Contig210	227	-	-	-	-	1e-05	56.0832	1.78306e-07	1.0349e-15	4.11649e-13	DOWN
First_Contig101	279	gi|502098788|ref|XP_004491317.1|	4-hydroxyphenylpyruvate dioxygenase [Arabidopsis thaliana]	-	-	1e-05	51.7238	1.93334e-07	2.66637e-14	9.39548e-12	DOWN
First_Contig351	319	gi|502104444|ref|XP_004492542.1|	-	-	-	1e-05	48.1019	2.07892e-07	1.86889e-13	6.21393e-11	DOWN
First_Contig117	217	-	-	-	-	1e-05	47.2709	2.11547e-07	3.57521e-13	1.17072e-10	DOWN
First_Contig223	213	-	-	-	-	1e-05	43.4087	2.30369e-07	4.77801e-12	1.3647e-09	DOWN
First_Contig218	228	-	-	-	-	1e-05	43.0449	2.32316e-07	4.77801e-12	1.3647e-09	DOWN
First_Contig19	1346	-	-	-	-	1e-05	42.5498	2.35019e-07	9.13031e-12	2.50836e-09	DOWN
Nonyellowing2_no_rRNA.1_(paired)_contig_57247	255	-	-	GO:0071564|npBAF complex|cellular_component,GO:0032947|protein complex scaffold|molecular_function,GO:0048096|chromatin-mediated maintenance of transcription|biological_process,GO:0016514|SWI/SNF complex|cellular_component,GO:0071565|nBAF complex|cellular_component,GO:0006337|nucleosome disassembly|biological_process,	-	1e-05	42.2655	2.366e-07	9.13031e-12	2.50836e-09	DOWN
First_Contig202	239	gi|356553476|ref|XP_003545082.1|	MOS4-associated complex subunit MAC5B [Arabidopsis thaliana]	-	-	1e-05	41.8025	2.3922e-07	1.74429e-11	4.67324e-09	DOWN
